# Supplementary material for: Round goby (Neogobius melanostomus) δ13C/δ15N discrimination values and comparisons of diets from gut content and stable isotopes in Oneida Lake
Source: PLoS One. 2023 Apr 24;18(4):e0284933. doi: 10.1371/journal.pone.0284933 (PMC10124857; doi:10.1371/journal.pone.0284933)
Supplement: S1 Data — (XLSX) [file pone.0284933.s005.xlsx]

## Sheet: ISOTOPE_DATA
ID	SITE_SAMPLE_IND_ID	TISSUE_TYPE	DESCRIPTION	LIPID_EXTRACT	ACID_FUMED	PERC_C	PERC_N	CN	D13C	D15N	PACKED_BY	ANALYSIS_DATE	ANALYSIS_LAB	PROBLEM
10	02.SP.03	Muscle	Krill	N	N	67.46	5.45	12.38	-30.5	3.42	AP	2019-06-17	COIL
21	02.DM.04	Muscle	Dressenid mussel	N	N	18.17	1.99	9.13	-16	6.91	AP	2019-06-17	COIL	d13C UNRELIABLE
113	04.FS01.260	Muscle	Field Blood worm	N	N	55.68	7.64	7.29	-24.23	10.25	AP	2019-07-17	COIL
6	02.SP.01	Muscle	Krill	N	N	58.03	9.38	6.19	-30.5	3.93	AP	2019-06-17	COIL
110	04.FS01.262	Muscle	Amphipod	N	N	32.48	5.3	6.13	-24.53	8.6	AP	2019-07-17	COIL
15	02.SP.04	Muscle	Krill	N	N	54.01	9.11	5.93	-27.7	3.85	AP	2019-06-17	COIL
7	02.SP.02	Muscle	Krill	N	N	51.26	9.17	5.59	-29.3	3.32	AP	2019-06-17	COIL
1	02.OM.01	Muscle	Ocean mussel	N	N	53.04	9.87	5.37	-16.5	10.52	TME	2019-06-17	COIL
12	02.OM.04	Muscle	Ocean mussel	N	N	51.99	9.72	5.35	-18.4	9.33	AP	2019-06-17	COIL
18	02.BW.03	Muscle	Blood worm	N	N	52.2	10.04	5.2	-22.7	6.68	AP	2019-06-17	COIL
19	02.BW.04	Muscle	Blood worm	N	N	45.79	8.83	5.19	-21.4	-0.58	AP	2019-06-17	COIL
11	02.OM.03	Muscle	Ocean mussel	N	N	49.5	9.54	5.19	-17.8	9.32	AP	2019-06-17	COIL
20	02.DM.03	Muscle	Dressenid mussel	N	N	56.69	11.17	5.08	-27	8.71	AP	2019-06-17	COIL
4	02.OM.02	Muscle	Ocean mussel	N	N	51.14	10.09	5.07	-15.9	10.62	AP	2019-06-17	COIL
131	02.BW.06	Muscle	Blood worm	N	N	51.27	10.27	4.99	-23.52	7.09	AP	2019-07-17	COIL
8	02.DM.01	Muscle	Dressenid mussel	N	N	41.13	8.46	4.86	-26.2	8.23	AP	2019-06-17	COIL
16	02.BW.02	Muscle	Blood worm	N	N	51.23	10.7	4.79	-23.4	2.11	AP	2019-06-17	COIL
5	02.BW.01	Muscle	Blood worm	N	N	51.12	11.01	4.64	-22.3	-0.74	AP	2019-06-17	COIL
3	02.DM.02	Muscle	Dressenid mussel	N	N	49.22	10.64	4.63	-26.9	8.32	AP	2019-06-17	COIL
109	02.DM.05	Muscle	Dressenid mussel	N	N	53.29	11.62	4.59	-27.54	7.97	AP	2019-07-17	COIL
56	309.BW	Muscle	Field Blood worm	N	N	45.81	10.14	4.51775	-25.86	9.47	AP	2019-07-23	COIL
130	02.BW.05	Muscle	Blood worm	N	N	48.61	11.44	4.25	-24.32	1.27	AP	2019-07-17	COIL
14	01.FS.117	Muscle	Fish	N	N	51.77	13.91	3.72	-21.9	13.59	AP	2019-06-17	COIL
9	01.FS.118	Muscle	Fish	N	N	50.13	13.6	3.69	-23.2	14.02	AP	2019-06-17	COIL
108	01.R.255	Muscle	Fish	N	N	46.61	12.78	3.65	-24.79	11.08	AP	2019-07-17	COIL
13	01.FS.116	Muscle	Fish	N	N	51.43	14.15	3.63	-26	15.03	AP	2019-06-17	COIL
17	01.FS.115	Muscle	Fish	N	N	46.62	12.87	3.62	-26.8	14.53	AP	2019-06-17	COIL
2	01.FS.119	Muscle	Fish	N	N	50.66	14.07	3.6	-28.3	14.95	AP	2019-06-17	COIL
102	01.I.254	Muscle	Fish	N	N	50.68	14.25	3.56	-23.11	13.56	AP	2019-07-17	COIL
107	01.O.257	Muscle	Fish	N	N	50.91	14.36	3.55	-27.52	13.7	AP	2019-07-17	COIL
98	01.B.247	Muscle	Fish	N	N	50.43	14.21	3.55	-25.01	13.62	AP	2019-07-17	COIL
119	01.G.273	Muscle	Fish	N	N	50.37	14.2	3.55	-18.34	13.6	AP	2019-07-17	COIL
106	01.A.256	Muscle	Fish	N	N	50.15	14.18	3.54	-27.31	12.47	AP	2019-07-17	COIL
122	01.Q.277	Muscle	Fish	N	N	21.51	6.08	3.54	-24.82	9.99	AP	2019-07-17	COIL
112	04.FS01.262	Muscle	Fish	N	N	51.99	14.7	3.54	-24.66	13.34	AP	2019-07-17	COIL
103	01.M.250	Muscle	Fish	N	N	49.45	13.96	3.54	-23.83	13.78	AP	2019-07-17	COIL
123	01.A.278	Muscle	Fish	N	N	50.26	14.22	3.53	-24.85	11.31	AP	2019-07-17	COIL
101	01.G.253	Muscle	Fish	N	N	50.27	14.25	3.53	-20.29	13.73	AP	2019-07-17	COIL
105	01.F.252	Muscle	Fish	N	N	49.52	14.03	3.53	-19.37	13.51	AP	2019-07-17	COIL
121	01.S.279	Muscle	Fish	N	N	51.67	14.68	3.52	-24.86	11.47	AP	2019-07-17	COIL
116	03.FS01.992	Muscle	Fish	N	N	49.95	14.19	3.52	-24.74	11.98	AP	2019-07-17	COIL
115	03.FS01.991	Muscle	Fish	N	N	51.8	14.7	3.52	-24.35	12.66	AP	2019-07-17	COIL
118	01.L.280	Muscle	Fish	N	N	48.64	13.81	3.52	-24.25	14.22	AP	2019-07-17	COIL
124	01.F.271	Muscle	Fish	N	N	51.13	14.58	3.51	-21.28	14.58	AP	2019-07-17	COIL
97	01.U.246	Muscle	Fish	N	N	50.47	14.42	3.5	-24.57	14.08	AP	2019-07-17	COIL
111	04.FS01.260	Muscle	Fish	N	N	52.11	14.91	3.49	-22.81	12.91	AP	2019-07-17	COIL
125	01.B.276	Muscle	Fish	N	N	49.83	14.28	3.49	-22.43	9.96	AP	2019-07-17	COIL
129	01.H.272	Muscle	Fish	N	N	50.87	14.57	3.49	-20.56	13.98	AP	2019-07-17	COIL
99	01.C.248	Muscle	Fish	N	N	47.25	13.57	3.48	-27.13	12.65	AP	2019-07-17	COIL
128	01.U.275	Muscle	Fish	N	N	47.22	13.62	3.47	-24.24	10.83	AP	2019-07-17	COIL
117	03.FS01.993	Muscle	Fish	N	N	50.31	14.49	3.47	-23.18	12.29	AP	2019-07-17	COIL
120	01.M.281	Muscle	Fish	N	N	50.46	14.58	3.46	-26.82	14.23	AP	2019-07-17	COIL
95	01.E.510	Muscle	Fish	N	N	50.63	14.64	3.45833	-16.66	13.97	COIL	2019-10-20	COIL
114	03.FS01.990	Muscle	Fish	N	N	50.38	14.61	3.45	-23.98	12.18	AP	2019-07-17	COIL
96	01.F.511	Muscle	Fish	N	N	49.77	14.45	3.44429	-17.25	14.07	COIL	2019-10-20	COIL
94	01.F.509	Muscle	Fish	N	N	44.19	12.83	3.44427	-17.12	13.98	COIL	2019-10-20	COIL
104	01.J.249	Muscle	Fish	N	N	46.71	13.57	3.44	-25.87	14.41	AP	2019-07-17	COIL
127	01.N.282	Muscle	Fish	N	N	51.35	14.97	3.43	-26.06	13.51	AP	2019-07-17	COIL
126	01.C.274	Muscle	Fish	N	N	44.45	12.98	3.42	-25.45	12.18	AP	2019-07-17	COIL
100	01.L.251	Muscle	Fish	N	N	47.3	13.89	3.41	-22.38	12.74	AP	2019-07-17	COIL
54	06.FS01.316	Muscle	Fish	N	N	42.81	12.65	3.38419	-24.04	13.67	AP	2019-07-23	COIL
55	06.FS01.315	Muscle	Fish	N	N	48.08	14.24	3.3764	-26.56	14.05	AP	2019-07-23	COIL
63	01.A.297	Muscle	Fish	N	N	42.67	12.68	3.36514	-24.53	9.39	AP	2019-07-23	COIL
93	01.J.508	Muscle	Fish	N	N	46.6	13.85	3.36462	-26.53	14.2	COIL	2019-10-20	COIL
64	01.R.298	Muscle	Fish	N	N	45.58	13.55	3.36384	-25.16	10.24	AP	2019-07-23	COIL
53	06.FS01.312	Muscle	Fish	N	N	46.02	13.74	3.34934	-25.1	13.69	AP	2019-07-23	COIL
61	01.C.300	Muscle	Fish	N	N	38.58	11.57	3.33449	-26.26	9.97	AP	2019-07-23	COIL
51	06.FS01.311	Muscle	Fish	N	N	48.95	14.79	3.30967	-24.57	13.1	AP	2019-07-23	COIL
84	01.K.361	Muscle	Fish	N	N	40.14	12.14	3.30643	-25.58	13.18	AP	2019-07-23	COIL
52	06.FS01.314	Muscle	Fish	N	N	35.54	10.8	3.29074	-25.42	13.05	AP	2019-07-23	COIL
69	01.N.363	Muscle	Fish	N	N	44.25	13.47	3.28508	-26.55	13.41	AP	2019-07-23	COIL
77	01.A.356	Muscle	Fish	N	N	46.57	14.26	3.26578	-23.81	9.21	AP	2019-07-23	COIL
65	01.J.308	Muscle	Fish	N	N	47.87	14.7	3.25646	-25.83	13.44	AP	2019-07-23	COIL
90	01.S.505	Muscle	Fish	N	N	47.02	14.45	3.25398	-25	10.06	COIL	2019-10-20	COIL
91	01.K.506	Muscle	Fish	N	N	46.76	14.44	3.23823	-25.26	13.46	COIL	2019-10-20	COIL
23	03.FS01.994	Muscle	Fish	N	N	46.05	14.25	3.23158	-23.55	11.53	AP	2019-07-19	COIL
26	07.FS01.288	Muscle	Fish	N	N	44	13.63	3.22817	-28.49	12.98	AP	2019-07-19	COIL
87	01.D.502	Muscle	Fish	N	N	46.28	14.35	3.22509	-24.79	10.42	COIL	2019-10-20	COIL
28	07.FS01.285	Muscle	Fish	N	N	45.3	14.06	3.22191	-28.36	13.18	AP	2019-07-19	COIL
50	06.FS01.313	Muscle	Fish	N	N	9.24	2.87	3.21951	-23.93	12.56	AP	2019-07-23	COIL
30	07.FS01.284	Muscle	Fish	N	N	44.68	13.89	3.2167	-27.53	13.3	AP	2019-07-19	COIL
22	03.FS01.995	Muscle	Fish	N	N	28.85	8.97	3.21628	-24.55	11.91	AP	2019-07-19	COIL
92	01.N.507	Muscle	Fish	N	N	47.5	14.77	3.21598	-24.91	12.46	COIL	2019-10-20	COIL
89	01.A.504	Muscle	Fish	N	N	48.04	14.95	3.21338	-23.62	9.93	COIL	2019-10-20	COIL
85	01.C.500	Muscle	Fish	N	N	47.69	14.88	3.20497	-22.87	9.08	COIL	2019-10-20	COIL
78	01.P.358	Muscle	Fish	N	N	45.47	14.22	3.19761	-25.11	8.75	AP	2019-07-23	COIL
88	01.P.503	Muscle	Fish	N	N	45.94	14.41	3.18806	-23.84	8.06	COIL	2019-10-20	COIL
29	07.FS01.287	Muscle	Fish	N	N	44.43	13.94	3.18723	-28.71	12.43	AP	2019-07-19	COIL
86	01.U.501	Muscle	Fish	N	N	46.8	14.71	3.18151	-24.55	11.42	COIL	2019-10-20	COIL
31	05.FS02.326	Muscle	Fish	N	N	47.34	14.89	3.17931	-24.37	13.27	AP	2019-07-19	COIL
70	01.H.366	Muscle	Fish	N	N	46.44	14.62	3.17647	-18.37	13.84	AP	2019-07-23	COIL
25	04.FS01.269	Muscle	Fish	N	N	41.39	13.09	3.16196	-22	12.04	AP	2019-07-19	COIL
27	07.FS01.286	Muscle	Fish	N	N	40.47	12.81	3.15925	-27.41	13.74	AP	2019-07-19	COIL
60	01.S.299	Muscle	Fish	N	N	43.48	13.88	3.13256	-24.97	12.82	AP	2019-07-23	COIL
40	05.FS02.321	Muscle	Fish	N	N	46.49	14.85	3.13064	-26.22	12.67	AP	2019-07-19	COIL
24	04.FS01.270	Muscle	Fish	N	N	45.8	14.65	3.12628	-22.31	11.53	AP	2019-07-19	COIL
83	01.O.357	Muscle	Fish	N	N	44.66	14.29	3.12526	-25.45	8.86	AP	2019-07-23	COIL
68	01.E.303	Muscle	Fish	N	N	44.41	14.23	3.12087	-19.47	14.21	AP	2019-07-23	COIL
35	05.FS02.323	Muscle	Fish	N	N	27.56	8.84	3.11765	-25.13	12.58	AP	2019-07-19	COIL
71	01.D.371	Muscle	Fish	N	N	44.78	14.37	3.11621	-22.55	8.86	AP	2019-07-23	COIL
44	05.FS02.319	Muscle	Fish	N	N	42.66	13.7	3.11387	-24.66	13	AP	2019-07-19	COIL
49	06.FS01.310	Muscle	Fish	N	N	44.5	14.3	3.11189	-23.85	12.95	AP	2019-07-23	COIL
62	01.F.304	Muscle	Fish	N	N	37.65	12.13	3.10387	-19.45	13.83	AP	2019-07-23	COIL
72	01.T.368	Muscle	Fish	N	N	30.46	9.82	3.10183	-23.83	9.19	AP	2019-07-23	COIL
43	05.FS02.322	Muscle	Fish	N	N	44.98	14.55	3.09141	-26.47	13.38	AP	2019-07-19	COIL
48	06.FS01.309	Muscle	Fish	N	N	35.81	11.63	3.07911	-24.24	12.61	AP	2019-07-23	COIL
38	05.FS02.320	Muscle	Fish	N	N	43.38	14.1	3.0766	-25.01	13.01	AP	2019-07-19	COIL
66	01.K.307	Muscle	Fish	N	N	44.48	14.46	3.07607	-25.66	13.98	AP	2019-07-23	COIL
37	05.FS02.317	Muscle	Fish	N	N	30.78	10.01	3.07493	-25.31	12.36	AP	2019-07-19	COIL
36	05.FS02.328	Muscle	Fish	N	N	41.67	13.57	3.07074	-24.84	12.54	AP	2019-07-19	COIL
59	01.D.301	Muscle	Fish	N	N	43.1	14.04	3.0698	-23.54	9.29	AP	2019-07-23	COIL
34	05.FS02.327	Muscle	Fish	N	N	43.47	14.17	3.06775	-25.42	12.83	AP	2019-07-19	COIL
81	01.F.365	Muscle	Fish	N	N	44.44	14.51	3.06272	-17.35	13.85	AP	2019-07-23	COIL
57	01.T.302	Muscle	Fish	N	N	42.11	13.75	3.06255	-21.8	10.01	AP	2019-07-23	COIL
73	01.I.367	Muscle	Fish	N	N	44	14.37	3.06193	-18.43	13.96	AP	2019-07-23	COIL
67	01.G.305	Muscle	Fish	N	N	24.65	8.06	3.05831	-20.34	14.6	AP	2019-07-23	COIL
58	01.N.306	Muscle	Fish	N	N	42.96	14.09	3.04897	-24.93	13.51	AP	2019-07-23	COIL
42	05.FS02.325	Muscle	Fish	N	N	18.75	6.15	3.04878	-25.61	13.19	AP	2019-07-19	COIL
75	01.M.362	Muscle	Fish	N	N	43.16	14.23	3.03303	-26.64	13.12	AP	2019-07-23	COIL
80	01.Q.359	Muscle	Fish	N	N	44.37	14.64	3.03074	-25.21	9.65	AP	2019-07-23	COIL
32	07.FS01.283	Muscle	Fish	N	N	31.85	10.51	3.03045	-26.84	13.47	AP	2019-07-19	COIL
39	05.FS02.318	Muscle	Fish	N	N	39.32	12.98	3.02928	-25.79	12.21	AP	2019-07-19	COIL
74	01.E.364	Muscle	Fish	N	N	44.67	14.75	3.02847	-18.6	13.72	AP	2019-07-23	COIL
82	01.C.370	Muscle	Fish	N	N	36.82	12.18	3.02299	-23.18	8.53	AP	2019-07-23	COIL
33	05.FS02.329	Muscle	Fish	N	N	40.25	13.32	3.02177	-24.48	13.36	AP	2019-07-19	COIL
79	01.U.369	Muscle	Fish	N	N	44.43	14.71	3.02039	-24.25	10.86	AP	2019-07-23	COIL
45	07.FS01.289	Muscle	Fish	N	N	27.4	9.1	3.01099	-28.31	12.71	AP	2019-07-19	COIL
46	05.FS01.291	Muscle	Fish	N	N	50.86	16.9	3.00947	-27.66	13.4	AP	2019-07-23	COIL
41	05.FS02.324	Muscle	Fish	N	N	43.77	14.58	3.00206	-27.07	13.22	AP	2019-07-19	COIL
47	05.FS01.290	Muscle	Fish	N	N	40.64	13.6	2.98824	-24.32	12.89	AP	2019-07-23	COIL
76	01.J.360	Muscle	Fish	N	N	43.58	14.64	2.97678	-25.83	13.51	AP	2019-07-23	COIL

## Sheet: FEEDING_EXP_ISOTOPE
WEEK	DAY	ID	SITE_SAMPLE_IND_ID	FEEDING_TYPE	DESCRIPTION	LIPID_EXTRACT	ACID_FUMED	PERC_C	PERC_N	CN	D13C	Corrected D13C	D15N	PACKED_BY	ANALYSIS_DATE	ANALYSIS_LAB	PROBLEM	PREY_C	PREY_N	DIFF_C	DIFF_N
00	0	2	01.FS.119	BLOODWORMS	Fish	N	N	50.66	14.07	3.6	-28.3	-28.056	14.95	AP	2019-06-17	COIL		-21.47	2.64	-6.83	12.31
00	0	9	01.FS.118	BLOODWORMS	Fish	N	N	50.13	13.6	3.69	-23.2	-22.8669	14.02	AP	2019-06-17	COIL		-21.47	2.64	-1.73	11.38
00	0	13	01.FS.116	BLOODWORMS	Fish	N	N	51.43	14.15	3.63	-26	-25.7263	15.03	AP	2019-06-17	COIL		-21.47	2.64	-4.53	12.39
00	0	14	01.FS.117	BLOODWORMS	Fish	N	N	51.77	13.91	3.72	-21.9	-21.5372	13.59	AP	2019-06-17	COIL		-21.47	2.64	-0.43	10.95
00	0	17	01.FS.115	BLOODWORMS	Fish	N	N	46.62	12.87	3.62	-26.8	-26.5362	14.53	AP	2019-06-17	COIL		-21.47	2.64	-5.33	11.89
00	0	2	01.FS.119	DREISSENIDS	Fish	N	N	50.66	14.07	3.6	-28.3	-28.056	14.95	AP	2019-06-17	COIL		-25.49	8.31	-2.81	6.64
00	0	9	01.FS.118	DREISSENIDS	Fish	N	N	50.13	13.6	3.69	-23.2	-22.8669	14.02	AP	2019-06-17	COIL		-25.49	8.31	2.29	5.71
00	0	13	01.FS.116	DREISSENIDS	Fish	N	N	51.43	14.15	3.63	-26	-25.7263	15.03	AP	2019-06-17	COIL		-25.49	8.31	-0.51	6.72
00	0	14	01.FS.117	DREISSENIDS	Fish	N	N	51.77	13.91	3.72	-21.9	-21.5372	13.59	AP	2019-06-17	COIL		-25.49	8.31	3.59	5.28
00	0	17	01.FS.115	DREISSENIDS	Fish	N	N	46.62	12.87	3.62	-26.8	-26.5362	14.53	AP	2019-06-17	COIL		-25.49	8.31	-1.31	6.22
00	0	2	01.FS.119	OCEANMUS	Fish	N	N	50.66	14.07	3.6	-28.3	-28.056	14.95	AP	2019-06-17	COIL		-15.28	9.95	-13.02	5
00	0	9	01.FS.118	OCEANMUS	Fish	N	N	50.13	13.6	3.69	-23.2	-22.8669	14.02	AP	2019-06-17	COIL		-15.28	9.95	-7.92	4.07
00	0	13	01.FS.116	OCEANMUS	Fish	N	N	51.43	14.15	3.63	-26	-25.7263	15.03	AP	2019-06-17	COIL		-15.28	9.95	-10.72	5.08
00	0	14	01.FS.117	OCEANMUS	Fish	N	N	51.77	13.91	3.72	-21.9	-21.5372	13.59	AP	2019-06-17	COIL		-15.28	9.95	-6.62	3.64
00	0	17	01.FS.115	OCEANMUS	Fish	N	N	46.62	12.87	3.62	-26.8	-26.5362	14.53	AP	2019-06-17	COIL		-15.28	9.95	-11.52	4.58
00	0	2	01.FS.119	SHRIMP	Fish	N	N	50.66	14.07	3.6	-28.3	-28.056	14.95	AP	2019-06-17	COIL		-25.37	3.63	-2.93	11.32
00	0	9	01.FS.118	SHRIMP	Fish	N	N	50.13	13.6	3.69	-23.2	-22.8669	14.02	AP	2019-06-17	COIL		-25.37	3.63	2.17	10.39
00	0	13	01.FS.116	SHRIMP	Fish	N	N	51.43	14.15	3.63	-26	-25.7263	15.03	AP	2019-06-17	COIL		-25.37	3.63	-0.63	11.4
00	0	14	01.FS.117	SHRIMP	Fish	N	N	51.77	13.91	3.72	-21.9	-21.5372	13.59	AP	2019-06-17	COIL		-25.37	3.63	3.47	9.96
00	0	17	01.FS.115	SHRIMP	Fish	N	N	46.62	12.87	3.62	-26.8	-26.5362	14.53	AP	2019-06-17	COIL		-25.37	3.63	-1.43	10.9
02	14	97	01.U.246	BLOODWORMS	Fish	N	N	50.47	14.42	3.5	-24.57	-24.425	14.08	AP	2019-07-17	COIL		-21.47	2.64	-3.1	11.44
02	14	98	01.B.247	BLOODWORMS	Fish	N	N	50.43	14.21	3.55	-25.01	-24.8155	13.62	AP	2019-07-17	COIL		-21.47	2.64	-3.54	10.98
02	14	99	01.C.248	BLOODWORMS	Fish	N	N	47.25	13.57	3.48	-27.13	-27.0048	12.65	AP	2019-07-17	COIL		-21.47	2.64	-5.66	10.01
02	14	100	01.L.251	DREISSENIDS	Fish	N	N	47.3	13.89	3.41	-22.38	-22.3241	12.74	AP	2019-07-17	COIL		-25.49	8.31	3.11	4.43
02	14	103	01.M.250	DREISSENIDS	Fish	N	N	49.45	13.96	3.54	-23.83	-23.6454	13.78	AP	2019-07-17	COIL		-25.49	8.31	1.66	5.47
02	14	104	01.J.249	DREISSENIDS	Fish	N	N	46.71	13.57	3.44	-25.87	-25.7844	14.41	AP	2019-07-17	COIL		-25.49	8.31	-0.38	6.1
02	14	101	01.G.253	OCEANMUS	Fish	N	N	50.27	14.25	3.53	-20.29	-20.1153	13.73	AP	2019-07-17	COIL		-15.28	9.95	-5.01	3.78
02	14	102	01.I.254	OCEANMUS	Fish	N	N	50.68	14.25	3.56	-23.11	-22.9056	13.56	AP	2019-07-17	COIL		-15.28	9.95	-7.83	3.61
02	14	105	01.F.252	OCEANMUS	Fish	N	N	49.52	14.03	3.53	-19.37	-19.1953	13.51	AP	2019-07-17	COIL		-15.28	9.95	-4.09	3.56
02	14	106	01.A.256	SHRIMP	Fish	N	N	50.15	14.18	3.54	-27.31	-27.1254	12.47	AP	2019-07-17	COIL		-25.37	3.63	-1.94	8.84
02	14	107	01.O.257	SHRIMP	Fish	N	N	50.91	14.36	3.55	-27.52	-27.3255	13.7	AP	2019-07-17	COIL		-25.37	3.63	-2.15	10.07
02	14	108	01.R.255	SHRIMP	Fish	N	N	46.61	12.78	3.65	-24.79	-24.4965	11.08	AP	2019-07-17	COIL		-25.37	3.63	0.58	7.45
04	31	125	01.B.276	BLOODWORMS	Fish	N	N	49.83	14.28	3.49	-22.43	-22.2949	9.96	AP	2019-07-17	COIL		-21.47	2.64	-0.96	7.32
04	31	126	01.C.274	BLOODWORMS	Fish	N	N	44.45	12.98	3.42	-25.45	-25.3842	12.18	AP	2019-07-17	COIL		-21.47	2.64	-3.98	9.54
04	31	128	01.U.275	BLOODWORMS	Fish	N	N	47.22	13.62	3.47	-24.24	-24.1247	10.83	AP	2019-07-17	COIL		-21.47	2.64	-2.77	8.19
04	31	118	01.L.280	DREISSENIDS	Fish	N	N	48.64	13.81	3.52	-24.25	-24.0852	14.22	AP	2019-07-17	COIL		-25.49	8.31	1.24	5.91
04	31	120	01.M.281	DREISSENIDS	Fish	N	N	50.46	14.58	3.46	-26.82	-26.7146	14.23	AP	2019-07-17	COIL		-25.49	8.31	-1.33	5.92
04	31	127	01.N.282	DREISSENIDS	Fish	N	N	51.35	14.97	3.43	-26.06	-25.9843	13.51	AP	2019-07-17	COIL		-25.49	8.31	-0.57	5.2
04	31	119	01.G.273	OCEANMUS	Fish	N	N	50.37	14.2	3.55	-18.34	-18.1455	13.6	AP	2019-07-17	COIL		-15.28	9.95	-3.06	3.65
04	31	124	01.F.271	OCEANMUS	Fish	N	N	51.13	14.58	3.51	-21.28	-21.1251	14.58	AP	2019-07-17	COIL		-15.28	9.95	-6	4.63
04	31	129	01.H.272	OCEANMUS	Fish	N	N	50.87	14.57	3.49	-20.56	-20.4249	13.98	AP	2019-07-17	COIL		-15.28	9.95	-5.28	4.03
04	31	121	01.S.279	SHRIMP	Fish	N	N	51.67	14.68	3.52	-24.86	-24.6952	11.47	AP	2019-07-17	COIL		-25.37	3.63	0.51	7.84
04	31	122	01.Q.277	SHRIMP	Fish	N	N	21.51	6.08	3.54	-24.82	-24.6354	9.99	AP	2019-07-17	COIL		-25.37	3.63	0.55	6.36
04	31	123	01.A.278	SHRIMP	Fish	N	N	50.26	14.22	3.53	-24.85	-24.6753	11.31	AP	2019-07-17	COIL		-25.37	3.63	0.52	7.68
06	42	57	01.T.302	BLOODWORMS	Fish	N	N	42.1115	13.7498	3.06269	-21.7987	-22.0866	10.0117	AP	2019-07-23	COIL		-21.47	2.64	-0.328701	7.37173
06	42	59	01.D.301	BLOODWORMS	Fish	N	N	43.1034	14.0362	3.07088	-23.5441	-23.8239	9.28539	AP	2019-07-23	COIL		-21.47	2.64	-2.07409	6.64539
06	42	61	01.C.300	BLOODWORMS	Fish	N	N	38.5794	11.5676	3.33514	-26.2586	-26.2768	9.9659	AP	2019-07-23	COIL		-21.47	2.64	-4.78857	7.3259
06	42	58	01.N.306	DREISSENIDS	Fish	N	N	42.9554	14.0877	3.04914	-24.934	-25.2353	13.5149	AP	2019-07-23	COIL		-25.49	8.31	0.556035	5.20488
06	42	65	01.J.308	DREISSENIDS	Fish	N	N	47.8692	14.6972	3.25702	-25.8298	-25.9253	13.4412	AP	2019-07-23	COIL		-25.49	8.31	-0.339755	5.13115
06	42	66	01.K.307	DREISSENIDS	Fish	N	N	44.4763	14.4552	3.07684	-25.663	-25.937	13.9822	AP	2019-07-23	COIL		-25.49	8.31	-0.173049	5.67217
06	42	62	01.F.304	OCEANMUS	Fish	N	N	37.6518	12.1263	3.10498	-19.4478	-19.6938	13.8267	AP	2019-07-23	COIL		-15.28	9.95	-4.16776	3.87674
06	42	67	01.G.305	OCEANMUS	Fish	N	N	24.6535	8.05717	3.05982	-20.3405	-20.6313	14.5959	AP	2019-07-23	COIL		-15.28	9.95	-5.06053	4.64592
06	42	68	01.E.303	OCEANMUS	Fish	N	N	44.4103	14.2298	3.12094	-19.4729	-19.7031	14.2143	AP	2019-07-23	COIL		-15.28	9.95	-4.19286	4.26432
06	42	60	01.S.299	SHRIMP	Fish	N	N	43.479	13.8828	3.13187	-24.9651	-25.1845	12.8224	AP	2019-07-23	COIL		-25.37	3.63	0.404903	9.19242
06	42	63	01.A.297	SHRIMP	Fish	N	N	42.6651	12.6821	3.36418	-24.5323	-24.5217	9.393	AP	2019-07-23	COIL		-25.37	3.63	0.837734	5.763
06	42	64	01.R.298	SHRIMP	Fish	N	N	45.5831	13.5547	3.3629	-25.1589	-25.1496	10.2359	AP	2019-07-23	COIL		-25.37	3.63	0.211083	6.60591
08	55	71	01.D.371	BLOODWORMS	Fish	N	N	44.7809	14.3651	3.11735	-22.5459	-22.7797	8.86394	AP	2019-07-23	COIL		-21.47	2.64	-1.07586	6.22394
08	55	72	01.T.368	BLOODWORMS	Fish	N	N	30.4611	9.82328	3.10091	-23.8303	-24.0804	9.18974	AP	2019-07-23	COIL		-21.47	2.64	-2.3603	6.54974
08	55	79	01.U.369	BLOODWORMS	Fish	N	N	44.4281	14.7129	3.01967	-24.2451	-24.5756	10.8586	AP	2019-07-23	COIL		-21.47	2.64	-2.77505	8.21862
08	55	82	01.C.370	BLOODWORMS	Fish	N	N	36.8169	12.1777	3.02331	-23.1836	-23.5105	8.52717	AP	2019-07-23	COIL		-21.47	2.64	-1.71356	5.88717
08	55	69	01.N.363	DREISSENIDS	Fish	N	N	44.2507	13.473	3.28439	-26.5488	-26.6173	13.4083	AP	2019-07-23	COIL		-25.49	8.31	-1.0588	5.09827
08	55	75	01.M.362	DREISSENIDS	Fish	N	N	43.1633	14.227	3.03389	-26.6392	-26.9556	13.1243	AP	2019-07-23	COIL		-25.49	8.31	-1.14918	4.81432
08	55	76	01.J.360	DREISSENIDS	Fish	N	N	43.5785	14.6394	2.97679	-25.8257	-26.1987	13.5099	AP	2019-07-23	COIL		-25.49	8.31	-0.335738	5.1999
08	55	84	01.K.361	DREISSENIDS	Fish	N	N	40.1355	12.143	3.30522	-25.5817	-25.6295	13.1811	AP	2019-07-23	COIL		-25.49	8.31	-0.0917053	4.87111
08	55	70	01.H.366	OCEANMUS	Fish	N	N	46.4379	14.6192	3.17649	-18.3742	-18.5495	13.8427	AP	2019-07-23	COIL		-15.28	9.95	-3.09421	3.89268
08	55	73	01.I.367	OCEANMUS	Fish	N	N	44.001	14.3689	3.06224	-18.4264	-18.7148	13.9622	AP	2019-07-23	COIL		-15.28	9.95	-3.14644	4.01224
08	55	74	01.E.364	OCEANMUS	Fish	N	N	44.6656	14.7515	3.02787	-18.6012	-18.9236	13.7201	AP	2019-07-23	COIL		-15.28	9.95	-3.32117	3.77013
08	55	81	01.F.365	OCEANMUS	Fish	N	N	44.4368	14.5125	3.06196	-17.3499	-17.6385	13.8487	AP	2019-07-23	COIL		-15.28	9.95	-2.06988	3.89866
08	55	77	01.A.356	SHRIMP	Fish	N	N	46.5748	14.2603	3.26604	-23.8082	-23.8948	9.20967	AP	2019-07-23	COIL		-25.37	3.63	1.5618	5.57967
08	55	78	01.P.358	SHRIMP	Fish	N	N	45.4738	14.2202	3.19784	-25.1147	-25.2689	8.74936	AP	2019-07-23	COIL		-25.37	3.63	0.25527	5.11936
08	55	80	01.Q.359	SHRIMP	Fish	N	N	44.3706	14.6414	3.0305	-25.2121	-25.5319	9.64906	AP	2019-07-23	COIL		-25.37	3.63	0.157858	6.01906
08	55	83	01.O.357	SHRIMP	Fish	N	N	44.6633	14.2904	3.12541	-25.4471	-25.673	8.85796	AP	2019-07-23	COIL		-25.37	3.63	-0.077136	5.22796
10	63	85	01.C.500	BLOODWORMS	Fish	N	N	47.6948	14.8782	3.20568	-22.8708	-23.0172	9.08088	COIL	2019-10-20	COIL		-21.47	2.64	-1.4008	6.44088
10	63	86	01.U.501	BLOODWORMS	Fish	N	N	46.8018	14.7119	3.18121	-24.5463	-24.7169	11.4243	COIL	2019-10-20	COIL		-21.47	2.64	-3.07631	8.78433
10	63	87	01.D.502	BLOODWORMS	Fish	N	N	46.2775	14.3543	3.22395	-24.7919	-24.9202	10.4221	COIL	2019-10-20	COIL		-21.47	2.64	-3.32193	7.78214
10	63	91	01.K.506	DREISSENIDS	Fish	N	N	46.7581	14.4442	3.23715	-25.2607	-25.376	13.4588	COIL	2019-10-20	COIL		-25.49	8.31	0.229258	5.14879
10	63	92	01.N.507	DREISSENIDS	Fish	N	N	47.4994	14.7749	3.21488	-24.9122	-25.0495	12.4636	COIL	2019-10-20	COIL		-25.49	8.31	0.577812	4.15363
10	63	93	01.J.508	DREISSENIDS	Fish	N	N	46.5974	13.8533	3.36364	-26.5296	-26.5196	14.1961	COIL	2019-10-20	COIL		-25.49	8.31	-1.0396	5.88613
10	63	94	01.F.509	OCEANMUS	Fish	N	N	44.1868	12.829	3.44429	-17.1237	-17.0339	13.9764	COIL	2019-10-20	COIL		-15.28	9.95	-1.84373	4.02643
10	63	95	01.E.510	OCEANMUS	Fish	N	N	50.6275	14.643	3.45745	-16.659	-16.5561	13.9654	COIL	2019-10-20	COIL		-15.28	9.95	-1.37899	4.0154
10	63	96	01.F.511	OCEANMUS	Fish	N	N	49.7726	14.4513	3.44415	-17.2501	-17.1604	14.0727	COIL	2019-10-20	COIL		-15.28	9.95	-1.97011	4.12274
10	63	88	01.P.503	SHRIMP	Fish	N	N	45.9378	14.4147	3.18687	-23.8421	-24.0071	8.05763	COIL	2019-10-20	COIL		-25.37	3.63	1.52793	4.42763
10	63	89	01.A.504	SHRIMP	Fish	N	N	48.0431	14.9469	3.21426	-23.6168	-23.7547	9.93359	COIL	2019-10-20	COIL		-25.37	3.63	1.75317	6.30359
10	63	90	01.S.505	SHRIMP	Fish	N	N	47.0209	14.4476	3.25458	-24.9978	-25.0958	10.064	COIL	2019-10-20	COIL		-25.37	3.63	0.372202	6.434

## Sheet: GUT_CONTENT_DATA
SITE_SAMPLE_IND_ID	EMPTY_GUT	PREY_ORDER	PREY_FAMILY	PREY_GENUS	STAGE	COUNT	MICRO_LENGTH_FOURX	LENGTH_MM	PRESERVATION	DATE_PROCESSING	PROCESSED_BY	NOTE
01.FS02.125	N	Bivalvia	Dreissenidae	Dreissena polymorpha		2		5	90% ETOH	2019-06-03	OO
01.FS02.125	N	Bivalvia	Dreissenidae	Dreissena polymorpha		5		4	90% ETOH	2019-06-03	OO
01.FS02.125	N	Bivalvia	Dreissenidae	Dreissena polymorpha		3		7	90% ETOH	2019-06-03	OO
01.FS02.125	N	Bivalvia	Dreissenidae	Dreissena polymorpha		4		6	90% ETOH	2019-06-03	OO
01.FS02.125	N	Bivalvia	Dreissenidae	Dreissena polymorpha		1		10	90% ETOH	2019-06-03	OO
01.FS02.130	N	Coleoptera	Psephenidae			1		6	90% ETOH	2019-06-03	AP
01.FS02.130	N	Diptera	Chironomidae		Larva	1		5	90% ETOH	2019-06-03	AP
01.FS02.130	N	Diptera	Chironomidae		Larva	1		6.5	90% ETOH	2019-06-03	AP
01.FS02.156	N	Bivalvia	Dreissenidae	Dreissena polymorpha		1		3	90% ETOH	2019-06-03	AP
01.FS02.156	N	Bivalvia	Dreissenidae	Dreissena polymorpha		1		5	90% ETOH	2019-06-03	AP
01.FS02.156	N	Bivalvia	Dreissenidae	Dreissena polymorpha		1		7	90% ETOH	2019-06-03	AP
01.FS02.181	Y	NA	NA	NA		0			90% ETOH	2019-06-03	AP	0 means nothing in gut
01.FS02.207	N	Amphipoda				1			90% ETOH	2019-06-03	TME
01.FS02.207	N	Diptera	Chironomidae		Larva	1			90% ETOH	2019-06-03	TME
01.FS02.220	N	Bivalvia	Dreissenidae	Dreissena polymorpha		1		5	90% ETOH	2019-06-03	OO
01.FS02.220	N	Bivalvia	Dreissenidae	Dreissena polymorpha		1		4	90% ETOH	2019-06-03	OO
01.FS02.220	N	Bivalvia	Dreissenidae	Dreissena polymorpha		2		3	90% ETOH	2019-06-03	OO
01.FS02.220	N	Bivalvia	Dreissenidae	Dreissena polymorpha		1		2	90% ETOH	2019-06-03	OO
01.FS02.225	N	Bivalvia	Dreissenidae	Dreissena polymorpha		1		6	90% ETOH	2019-06-03	AP
01.FS02.225	N	Amphipoda				1	138		90% ETOH	2019-06-03	AP
01.FS02.120	N	Bivalvia	Dreissenidae	Dreissena polymorpha		1			90% ETOH	2019-06-04	AP
01.FS02.120	N	Bivalvia	Dreissenidae	Dreissena polymorpha		2		3	90% ETOH	2019-06-04	AP
01.FS02.120	N	Bivalvia	Dreissenidae	Dreissena polymorpha		1		2	90% ETOH	2019-06-04	AP
01.FS02.120	N	Bivalvia	Dreissenidae	Dreissena polymorpha		1		5	90% ETOH	2019-06-04	AP
01.FS02.120	N	Diptera	Chironomidae		Larva	1	167		90% ETOH	2019-06-04	AP
01.FS02.120	N	Diptera	Chironomidae		Larva	2			90% ETOH	2019-06-04	AP
01.FS02.134	N	NA	NA	NA		-1			90% ETOH	2019-06-04	AP	-1 means detritus only
01.FS02.164	N	Diptera	Chironomidae		Larva	1	135		90% ETOH	2019-06-04	AP
01.FS02.164	N	Diptera	Chironomidae		Larva	1	151		90% ETOH	2019-06-04	AP
01.FS02.164	N	Diptera	Chironomidae		Larva	1	167		90% ETOH	2019-06-04	AP
01.FS02.121	N	Diptera	Chironomidae		Larva	1	80		90% ETOH	2019-06-06	AP
01.FS02.122	N	Bivalvia	Dreissenidae	Dreissena polymorpha		2		6	90% ETOH	2019-06-06	AP
01.FS02.122	N	Bivalvia	Dreissenidae	Dreissena polymorpha		1		3	90% ETOH	2019-06-06	AP
01.FS02.122	N	Bivalvia	Dreissenidae	Dreissena polymorpha		1		8	90% ETOH	2019-06-06	AP
01.FS02.122	N	Diptera	Chironomidae		Larva	1		9	90% ETOH	2019-06-06	AP
01.FS02.122	N	Ephemeroptera	Caenidae		Nymph	1			90% ETOH	2019-06-06	AP
01.FS02.122	N	Diptera	Chironomidae		Larva	1			90% ETOH	2019-06-06	AP
01.FS02.123	N	Bivalvia	Dreissenidae	Dreissena polymorpha		1		9	90% ETOH	2019-06-06	AP
01.FS02.124	N	Bivalvia	Dreissenidae	Dreissena polymorpha		2		7	90% ETOH	2019-06-06	AP
01.FS02.125	N	Bivalvia	Dreissenidae	Dreissena polymorpha		1		6	90% ETOH	2019-06-06	AP
01.FS02.127	N	Bivalvia	Dreissenidae	Dreissena polymorpha		1		5	90% ETOH	2019-06-06	AP
01.FS02.127	N	Diptera	Chironomidae		Larva	1			90% ETOH	2019-06-06	AP
01.FS02.182	N	Diptera	Chironomidae		Larva	1	177		90% ETOH	2019-06-06	AP
01.FS02.182	N	Diptera	Chironomidae		Larva	1	150		90% ETOH	2019-06-06	AP
01.FS02.182	N	Diptera	Chironomidae		Larva	1	130		90% ETOH	2019-06-06	AP
01.FS02.182	N	Diptera	Chironomidae		Larva	2			90% ETOH	2019-06-06	AP
01.FS02.183	N	Diptera	Chironomidae		Larva	1	198		90% ETOH	2019-06-06	AP
01.FS02.183	N	Diptera	Chironomidae		Larva	3			90% ETOH	2019-06-06	AP
01.FS01.123	Y	NA	NA	NA		0			90% ETOH	2019-06-13	AP
01.FS01.136	N	Bivalvia	Dreissenidae	Dreissena polymorpha		1		2	90% ETOH	2019-06-13	AP
01.FS01.231	N	Amphipoda				1			90% ETOH	2019-06-13	AP
01.FS01.231	N	Ephemeroptera	Caenidae		Nymph	1			90% ETOH	2019-06-13	AP
03.FS01.990	N	Isopoda				1			90% ETOH	2019-06-13	AP
03.FS01.990	N	Amphipoda				14			90% ETOH	2019-06-13	AP
01.FS01.126	N	NA	NA	NA		-1			90% ETOH	2019-06-19	TME
01.FS01.169	N	Diptera	Chironomidae		Larva	1			90% ETOH	2019-06-19	TME
01.FS01.170	N	Diptera	Chironomidae		Larva	2			90% ETOH	2019-06-19	TME
01.FS01.184	N	Bivalvia	Dreissenidae	Dreissena polymorpha		1		2	90% ETOH	2019-06-19	TME
01.FS01.184	N	Bivalvia	Dreissenidae	Dreissena polymorpha		1		3	90% ETOH	2019-06-19	TME
01.FS01.184	N	Diptera	Chironomidae		Larva	1			90% ETOH	2019-06-19	TME
01.FS01.184	N	Diptera	Chironomidae		Adult	1			90% ETOH	2019-06-19	TME
01.FS01.186	N	Diptera	Chironomidae		Larva	2			90% ETOH	2019-06-19	TME
01.FS01.194	N	Amphipoda				1			90% ETOH	2019-06-19	TME
01.FS01.210	N	Diptera	Chironomidae		Larva	1			90% ETOH	2019-06-19	TME
01.FS01.214	N	Diptera	Chironomidae		Larva	1			90% ETOH	2019-06-19	TME
01.FS01.215	N	Trichoptera				1			90% ETOH	2019-06-19	TME
01.FS01.215	N	Diptera	Chironomidae		Larva	1			90% ETOH	2019-06-19	TME
01.FS01.217	N	Diptera	Ceratopogonidae		Larva	1			90% ETOH	2019-06-19	TME
01.FS01.217	N	Diptera	Chironomidae		Larva	1			90% ETOH	2019-06-19	TME
01.FS01.218	N	Bivalvia	Dreissenidae	Dreissena polymorpha		1			90% ETOH	2019-06-19	TME
01.FS01.218	N	Acariformes				1			90% ETOH	2019-06-19	TME
01.FS01.218	N	Diptera	Chironomidae		Larva	1			90% ETOH	2019-06-19	TME
01.FS01.218	N	Diptera	Chironomidae		Adult	1			90% ETOH	2019-06-19	TME
01.FS01.219	N	Bivalvia	Dreissenidae	Dreissena polymorpha		1		3	90% ETOH	2019-06-19	TME
01.FS01.219	N	Diptera	Chironomidae		Larva	5			90% ETOH	2019-06-19	TME
01.FS01.219	N	Trichoptera			Larva	1			90% ETOH	2019-06-19	TME
01.FS01.221	N	Ostracoda				1			90% ETOH	2019-06-19	TME
01.FS01.228	N	Bivalvia	Dreissenidae	Dreissena polymorpha		1		1	90% ETOH	2019-06-19	TME
01.FS01.228	N	Bivalvia	Dreissenidae	Dreissena polymorpha		1		2	90% ETOH	2019-06-19	TME
01.FS01.228	N	Bivalvia	Dreissenidae	Dreissena polymorpha		2		3	90% ETOH	2019-06-19	TME
01.FS01.228	N	Trichoptera				1			90% ETOH	2019-06-19	TME
01.FS01.228	N	Diptera	Chironomidae		Larva	4			90% ETOH	2019-06-19	TME
01.FS01.229	N	Bivalvia	Dreissenidae	Dreissena polymorpha		1		2	90% ETOH	2019-06-19	TME
01.FS01.229	N	Bivalvia	Dreissenidae	Dreissena polymorpha		1		3	90% ETOH	2019-06-19	TME
01.FS01.229	N	Diptera	Chironomidae		Larva	5			90% ETOH	2019-06-19	TME
01.FS01.229	N	Acariformes				1			90% ETOH	2019-06-19	TME
01.FS01.230	N	Bivalvia	Dreissenidae	Dreissena polymorpha		1		2	90% ETOH	2019-06-19	TME
01.FS01.230	N	Bivalvia	Dreissenidae	Dreissena polymorpha		2		3	90% ETOH	2019-06-19	TME
01.FS01.230	N	Bivalvia	Dreissenidae	Dreissena polymorpha		1		4	90% ETOH	2019-06-19	TME
01.FS01.230	N	Diptera	Chironomidae		Adult	2			90% ETOH	2019-06-19	TME
01.FS01.230	N	Diptera	Chironomidae		Larva	1			90% ETOH	2019-06-19	TME
01.FS01.232	N	Bivalvia	Dreissenidae	Dreissena polymorpha		2		2	90% ETOH	2019-06-19	TME
01.FS01.232	N	Bivalvia	Dreissenidae	Dreissena polymorpha		1		3	90% ETOH	2019-06-19	TME
01.FS01.232	N	Diptera	Chironomidae		Larva	5			90% ETOH	2019-06-19	TME
01.FS01.232	N	Ostracoda				1			90% ETOH	2019-06-19	TME
01.FS01.236	N	Amphipoda				1			90% ETOH	2019-06-19	TME
01.FS01.237	N	Diptera	Chironomidae		Adult	2			90% ETOH	2019-06-19	TME
01.FS01.238	N	Bivalvia	Dreissenidae	Dreissena polymorpha		1		3	90% ETOH	2019-06-19	TME
01.FS01.238	N	Diptera	Chironomidae		Larva	1			90% ETOH	2019-06-19	TME
01.FS01.238	N	Diptera	Chironomidae		Adult	1			90% ETOH	2019-06-19	TME
01.FS01.240	N	Diptera	Chironomidae		Larva	1			90% ETOH	2019-06-19	TME
01.FS01.240	N	Diptera	Chironomidae		Adult	1			90% ETOH	2019-06-19	TME
01.FS01.240	N	Acariformes				1			90% ETOH	2019-06-19	TME
01.FS01.241	N	NA	NA	NA		-1			90% ETOH	2019-06-19	TME
01.FS01.244	N	Diptera	Chironomidae		Larva	6			90% ETOH	2019-06-19	TME
01.FS01.245	N	Bivalvia	Dreissenidae	Dreissena polymorpha		1		2	90% ETOH	2019-06-19	TME
01.FS01.245	N	Amphipoda							90% ETOH	2019-06-19	TME
01.FS01.245	N	Diptera	Chironomidae		Larva	4			90% ETOH	2019-06-19	TME
01.FS02.258	Y	NA	NA	NA		0			Frozen	2019-06-19	AP
03.FS01.991	N	Ostracoda				2			90% ETOH	2019-06-19	TME
03.FS01.991	N	Amphipoda				2			90% ETOH	2019-06-19	TME
03.FS01.993	N	Amphipoda				12			90% ETOH	2019-06-19	TME
03.FS01.993	N	Isopoda				3			90% ETOH	2019-06-19	TME
03.FS01.994	N	Isopoda				2			90% ETOH	2019-06-19	TME
03.FS01.994	N	Diptera	Chironomidae		Adult	1			90% ETOH	2019-06-19	TME
01.FS02.259	N	Diptera	Chironomidae		Larva	1			Frozen	2019-06-20	AP
01.FS02.260	N	Diptera	Chironomidae		Larva	2			Frozen	2019-06-21	AP
01.FS02.261	N	Diptera	Chironomidae		Larva	1			Frozen	2019-06-21	AP
01.FS02.261	N	Fish eggs				29			Frozen	2019-06-21	AP
01.FS02.262	N	Amphipoda				2			Frozen	2019-06-21	AP
01.FS02.262	N	Diptera	Chironomidae		Larva	1			Frozen	2019-06-21	AP
01.FS02.263	N	NA	NA	NA		-1			Frozen	2019-06-21	AP
01.FS02.264	N	Amphipoda				1			Frozen	2019-06-21	AP
01.FS02.265	Y	NA	NA	NA		0			Frozen	2019-06-21	AP
01.FS02.266	N	Diptera	Chironomidae		Larva	6			Frozen	2019-06-21	AP
01.FS02.266	N	Amphipoda				1			Frozen	2019-06-21	AP
01.FS02.267	Y	NA	NA	NA		0			Frozen	2019-06-21	AP
01.FS02.268	Y	NA	NA	NA		0			Frozen	2019-06-21	AP
01.FS01.147	N	NA	NA	NA		-1			90% ETOH	2019-06-25	AP
01.FS01.151	N	Diptera	Chironomidae		Larva	2			90% ETOH	2019-06-25	AP
01.FS01.165	N	Bivalvia	Dreissenidae	Dreissena bugensis		1			90% ETOH	2019-06-25	AP
01.FS01.165	N	Bivalvia	Dreissenidae	Dreissena polymorpha		1		5	90% ETOH	2019-06-25	AP
01.FS01.165	N	Bivalvia	Dreissenidae	Dreissena polymorpha		1			90% ETOH	2019-06-25	AP
01.FS01.171	N	Bivalvia	Dreissenidae	Dreissena polymorpha		1		1	90% ETOH	2019-06-25	AP
01.FS01.174	N	NA	NA	NA		-1			90% ETOH	2019-06-25	AP
01.FS01.202	N	Diptera	Chironomidae		Larva	1			90% ETOH	2019-06-25	AP
01.FS01.206	Y	NA	NA	NA		0			90% ETOH	2019-06-25	AP
05.FS01.292	N	NA	NA	NA	NA	-1			90% ETOH	2019-06-25	AP
05.FS01.293	N	Diptera	Chironomidae		Larva	6			90% ETOH	2019-06-25	AP
05.FS01.293	N	Acariformes				1			90% ETOH	2019-06-25	AP
05.FS01.294	N	Diptera	Chironomidae		Larva	5			90% ETOH	2019-06-25	AP
05.FS01.294	N	Amphipoda				2			90% ETOH	2019-06-25	AP
05.FS01.295	N	Diptera	Chironomidae		Larva	4			90% ETOH	2019-06-25	AP
05.FS01.296	N	Diptera	Chironomidae		Larva	9			90% ETOH	2019-06-25	AP
05.FS01.296	N	Trichoptera			Adult	2			90% ETOH	2019-06-25	AP
07.FS01.283	N	Bivalvia	Dreissenidae	Dreissena polymorpha		2		8	90% ETOH	2019-07-08	AP
07.FS01.283	N	Bivalvia	Dreissenidae	Dreissena polymorpha		1		9	90% ETOH	2019-07-08	AP
07.FS01.283	N	Bivalvia	Dreissenidae	Dreissena polymorpha		1		5	90% ETOH	2019-07-08	AP
07.FS01.284	N	Bivalvia	Dreissenidae	Dreissena polymorpha		1		12	90% ETOH	2019-07-08	AP
07.FS01.284	N	Bivalvia	Dreissenidae	Dreissena polymorpha		1		3	90% ETOH	2019-07-08	AP
07.FS01.284	N	Bivalvia	Dreissenidae	Dreissena polymorpha		1		7	90% ETOH	2019-07-08	AP
07.FS01.284	N	Bivalvia	Dreissenidae	Dreissena polymorpha		1		6	90% ETOH	2019-07-08	AP
07.FS01.284	N	Bivalvia	Dreissenidae	Dreissena bugensis		1		6	90% ETOH	2019-07-08	AP
07.FS01.284	N	Bivalvia	Dreissenidae	Dreissena bugensis		1		8	90% ETOH	2019-07-08	AP
07.FS01.284	N	Bivalvia	Dreissenidae			4			90% ETOH	2019-07-08	AP
07.FS01.284	N	Fish eggs				3			90% ETOH	2019-07-08	AP
07.FS01.285	N	Bivalvia	Dreissenidae	Dreissena polymorpha		3		11	90% ETOH	2019-07-08	AP
07.FS01.285	N	Bivalvia	Dreissenidae	Dreissena polymorpha		4		9	90% ETOH	2019-07-08	AP
07.FS01.285	N	Bivalvia	Dreissenidae	Dreissena polymorpha		1		7	90% ETOH	2019-07-08	AP
07.FS01.285	N	Bivalvia	Dreissenidae	Dreissena polymorpha		1		10	90% ETOH	2019-07-08	AP
07.FS01.285	N	Bivalvia	Dreissenidae	Dreissena polymorpha		2		6	90% ETOH	2019-07-08	AP
07.FS01.285	N	Ephemeroptera	Heptageniidae			1			90% ETOH	2019-07-08	AP
07.FS01.286	N	Bivalvia	Dreissenidae	Dreissena polymorpha		1		8	90% ETOH	2019-07-08	AP
07.FS01.286	N	Bivalvia	Dreissenidae	Dreissena polymorpha		1		7	90% ETOH	2019-07-08	AP
07.FS01.286	N	Bivalvia	Dreissenidae	Dreissena polymorpha		4		9	90% ETOH	2019-07-08	AP
07.FS01.286	N	Bivalvia	Dreissenidae	Dreissena polymorpha		1		6	90% ETOH	2019-07-08	AP
07.FS01.286	N	Bivalvia	Dreissenidae	Dreissena bugensis		1		9	90% ETOH	2019-07-08	AP
07.FS01.287	N	Bivalvia	Dreissenidae	Dreissena polymorpha		1		10	90% ETOH	2019-07-08	AP
07.FS01.287	N	Bivalvia	Dreissenidae	Dreissena polymorpha		2		8	90% ETOH	2019-07-08	AP
07.FS01.287	N	Bivalvia	Dreissenidae	Dreissena polymorpha		1		6	90% ETOH	2019-07-08	AP
07.FS01.287	N	Bivalvia	Dreissenidae	Dreissena polymorpha		1		5	90% ETOH	2019-07-08	AP
07.FS01.287	N	Bivalvia	Dreissenidae	Dreissena bugensis		1		5	90% ETOH	2019-07-08	AP
07.FS01.288	N	Bivalvia	Dreissenidae	Dreissena polymorpha		4		9	90% ETOH	2019-07-08	AP
07.FS01.288	N	Bivalvia	Dreissenidae	Dreissena polymorpha		2		6	90% ETOH	2019-07-08	AP
07.FS01.288	N	Bivalvia	Dreissenidae	Dreissena polymorpha		2		11	90% ETOH	2019-07-08	AP
07.FS01.288	N	Bivalvia	Dreissenidae	Dreissena polymorpha		2		8	90% ETOH	2019-07-08	AP
07.FS01.288	N	Bivalvia	Dreissenidae	Dreissena polymorpha		2		5	90% ETOH	2019-07-08	AP
07.FS01.288	N	Bivalvia	Dreissenidae			5			90% ETOH	2019-07-08	AP
07.FS01.289	N	Bivalvia	Dreissenidae	Dreissena polymorpha		3		7	90% ETOH	2019-07-08	AP
07.FS01.289	N	Bivalvia	Dreissenidae	Dreissena polymorpha		3		5	90% ETOH	2019-07-08	AP
07.FS01.289	N	Bivalvia	Dreissenidae	Dreissena polymorpha		3		6	90% ETOH	2019-07-08	AP
07.FS01.289	N	Bivalvia	Dreissenidae	Dreissena polymorpha		1		11	90% ETOH	2019-07-08	AP
07.FS01.289	N	Bivalvia	Dreissenidae	Dreissena polymorpha		1		9	90% ETOH	2019-07-08	AP
07.FS01.289	N	Bivalvia	Dreissenidae	Dreissena polymorpha		2		8	90% ETOH	2019-07-08	AP
07.FS01.289	N	Bivalvia	Dreissenidae	Dreissena polymorpha		1		4	90% ETOH	2019-07-08	AP
07.FS01.290	N	Amphipoda				1			90% ETOH	2019-07-08	AP
07.FS01.290	N	Diptera	Chironomidae		Larva	2			90% ETOH	2019-07-08	AP
07.FS01.291	N	Bivalvia	Dreissenidae	Dreissena polymorpha		1		10	90% ETOH	2019-07-08	AP
07.FS01.291	N	Bivalvia	Dreissenidae	Dreissena polymorpha		2		9	90% ETOH	2019-07-08	AP
07.FS01.291	N	Bivalvia	Dreissenidae	Dreissena polymorpha		1		8	90% ETOH	2019-07-08	AP
07.FS01.291	N	Bivalvia	Dreissenidae	Dreissena polymorpha		1		12	90% ETOH	2019-07-08	AP
07.FS01.291	N	Bivalvia	Dreissenidae	Dreissena polymorpha		1		7	90% ETOH	2019-07-08	AP
07.FS01.291	N	Bivalvia	Dreissenidae			2			90% ETOH	2019-07-08	AP
06.FS01.309	N	Diptera	Chironomidae		pupae	16			90% ETOH	2019-07-11	AP
06.FS01.309	N	Diptera	Chironomidae		Larva	109			90% ETOH	2019-07-11	AP
06.FS01.310	N	Amphipoda				1			90% ETOH	2019-07-11	AP
06.FS01.310	N	Diptera	Chironomidae		Larva	37			90% ETOH	2019-07-11	AP
06.FS01.311	N	Diptera	Chironomidae		Larva	31			90% ETOH	2019-07-11	AP
06.FS01.311	N	Diptera	Chironomidae		pupae	6			90% ETOH	2019-07-11	AP
06.FS01.312	N	Diptera	Chironomidae		pupae	10			90% ETOH	2019-07-11	AP
06.FS01.312	N	Diptera	Chironomidae		Larva	40			90% ETOH	2019-07-11	AP
06.FS01.313	N	Diptera	Chironomidae		Larva	7			90% ETOH	2019-07-11	AP
06.FS01.313	N	Amphipoda				1			90% ETOH	2019-07-11	AP
06.FS01.314	N	Diptera	Chironomidae		Larva	13			90% ETOH	2019-07-11	AP
06.FS01.314	N	Diptera	Chironomidae		pupae	1			90% ETOH	2019-07-11	AP
06.FS01.315	N	Diptera	Chironomidae		Larva	9			90% ETOH	2019-07-11	AP
06.FS01.316	N	Diptera	Chironomidae		Larva	19			90% ETOH	2019-07-11	AP
06.FS01.316	N	Diptera	Chironomidae		pupae	1			90% ETOH	2019-07-11	AP
05.FS02.317	N	Bivalvia	Dreissenidae	Dreissena polymorpha		2		9	90% ETOH	2019-07-17	AP
05.FS02.317	N	Bivalvia	Dreissenidae	Dreissena polymorpha		1		11	90% ETOH	2019-07-17	AP
05.FS02.317	N	Bivalvia	Dreissenidae	Dreissena polymorpha		1		8	90% ETOH	2019-07-17	AP
05.FS02.317	N	Bivalvia	Dreissenidae	Dreissena polymorpha		1		7	90% ETOH	2019-07-17	AP
05.FS02.317	N	Bivalvia	Dreissenidae	Dreissena polymorpha		1		10	90% ETOH	2019-07-17	AP
05.FS02.317	N	Bivalvia	Dreissenidae	Dreissena bugensis		1		10	90% ETOH	2019-07-17	AP
05.FS02.318	N	Bivalvia	Dreissenidae	Dreissena polymorpha		1		12	90% ETOH	2019-07-17	AP
05.FS02.318	N	Bivalvia	Dreissenidae	Dreissena polymorpha		1		7	90% ETOH	2019-07-17	AP
05.FS02.318	N	Bivalvia	Dreissenidae	Dreissena polymorpha		1		9	90% ETOH	2019-07-17	AP
05.FS02.318	N	Bivalvia	Dreissenidae	Dreissena bugensis		1		6	90% ETOH	2019-07-17	AP
05.FS02.318	N	Bivalvia	Dreissenidae	Dreissena bugensis		3		7	90% ETOH	2019-07-17	AP
05.FS02.319	N	Bivalvia	Dreissenidae	Dreissena polymorpha		2			90% ETOH	2019-07-17	AP
05.FS02.319	N	Bivalvia	Dreissenidae	Dreissena polymorpha		4		6	90% ETOH	2019-07-17	AP
05.FS02.319	N	Bivalvia	Dreissenidae	Dreissena polymorpha		2			90% ETOH	2019-07-17	AP
04.FS01.355	N	Bivalvia	Dreissenidae	Dreissena bugensis		1		6	90% ETOH	2019-07-18	RD
04.FS01.355	N	Bivalvia	Dreissenidae	Dreissena polymorpha		1		9	90% ETOH	2019-07-18	RD
04.FS01.355	N	Bivalvia	Dreissenidae	Dreissena polymorpha		1		6	90% ETOH	2019-07-18	RD
04.FS01.355	N	Bivalvia	Dreissenidae	Dreissena polymorpha		1		7	90% ETOH	2019-07-18	RD
04.FS01.355	N	Bivalvia	Dreissenidae	Dreissena polymorpha		1		10	90% ETOH	2019-07-18	RD
05.FS02.320	N	Bivalvia	Dreissenidae	Dreissena polymorpha		1			90% ETOH	2019-07-18	AP
05.FS02.321	N	Bivalvia	Dreissenidae	Dreissena bugensis		1		10	90% ETOH	2019-07-18	TME
05.FS02.321	N	Bivalvia	Dreissenidae	Dreissena polymorpha		2		9	90% ETOH	2019-07-18	TME
05.FS02.321	N	Bivalvia	Dreissenidae	Dreissena polymorpha		1		11	90% ETOH	2019-07-18	TME
05.FS02.322	N	Bivalvia	Dreissenidae	Dreissena polymorpha		1		10	90% ETOH	2019-07-18	AP
05.FS02.322	N	Bivalvia	Dreissenidae	Dreissena polymorpha		1		9	90% ETOH	2019-07-18	AP
05.FS02.322	N	Bivalvia	Dreissenidae	Dreissena polymorpha		1		6	90% ETOH	2019-07-18	AP
05.FS02.322	N	Bivalvia	Dreissenidae	Dreissena polymorpha		1		5	90% ETOH	2019-07-18	AP
05.FS02.322	N	Bivalvia	Dreissenidae	Dreissena polymorpha		1		4	90% ETOH	2019-07-18	AP
05.FS02.322	N	Bivalvia	Dreissenidae	Dreissena polymorpha		1		3	90% ETOH	2019-07-18	AP
05.FS02.322	N	Diptera	Chironomidae			2			90% ETOH	2019-07-18	AP
05.FS02.323	N	Bivalvia	Dreissenidae	Dreissena bugensis		1		7	90% ETOH	2019-07-18	AP
05.FS02.323	N	Bivalvia	Dreissenidae	Dreissena bugensis		1		6	90% ETOH	2019-07-18	AP
05.FS02.323	N	Bivalvia	Dreissenidae	Dreissena bugensis		1		5	90% ETOH	2019-07-18	AP
05.FS02.323	N	Bivalvia	Dreissenidae	Dreissena polymorpha		2		6	90% ETOH	2019-07-18	AP
05.FS02.323	N	Bivalvia	Dreissenidae	Dreissena polymorpha		1		8	90% ETOH	2019-07-18	AP
05.FS02.323	N	Bivalvia	Dreissenidae	Dreissena polymorpha		1		7	90% ETOH	2019-07-18	AP
05.FS02.324	N	Bivalvia	Dreissenidae	Dreissena polymorpha		3		9	90% ETOH	2019-07-18	TME
05.FS02.325	N	Bivalvia	Dreissenidae	Dreissena polymorpha		1		9	90% ETOH	2019-07-18	TME
05.FS02.325	N	Bivalvia	Dreissenidae	Dreissena polymorpha		1		7	90% ETOH	2019-07-18	TME
05.FS02.325	N	Bivalvia	Dreissenidae	Dreissena polymorpha		1		5	90% ETOH	2019-07-18	TME
05.FS02.325	N	Bivalvia	Dreissenidae	Dreissena polymorpha		1		4	90% ETOH	2019-07-18	TME
05.FS02.325	N	Bivalvia	Dreissenidae	Dreissena polymorpha		1		6	90% ETOH	2019-07-18	TME
05.FS02.325	N	Bivalvia	Dreissenidae	Dreissena polymorpha		1		3	90% ETOH	2019-07-18	TME
05.FS02.325	N	Bivalvia	Dreissenidae	Dreissena polymorpha		2		2	90% ETOH	2019-07-18	TME
05.FS02.325	N	Bivalvia	Dreissenidae	Dreissena polymorpha		1			90% ETOH	2019-07-18	TME
05.FS02.326	N	Diptera	Chironomidae		Larva	5			90% ETOH	2019-07-18	TME
05.FS02.327	N	Bivalvia	Dreissenidae	Dreissena bugensis		1		6	90% ETOH	2019-07-18	RD
05.FS02.327	N	Bivalvia	Dreissenidae	Dreissena bugensis		1		7	90% ETOH	2019-07-18	RD
05.FS02.327	N	Bivalvia	Dreissenidae	Dreissena polymorpha		1		7	90% ETOH	2019-07-18	RD
05.FS02.327	N	Bivalvia	Dreissenidae	Dreissena polymorpha		1		6	90% ETOH	2019-07-18	RD
05.FS02.327	N	Bivalvia	Dreissenidae	Dreissena polymorpha		1		3	90% ETOH	2019-07-18	RD
05.FS02.328	N	Bivalvia	Dreissenidae	Dreissena bugensis		1		7	90% ETOH	2019-07-18	TME
05.FS02.328	N	Bivalvia	Dreissenidae	Dreissena polymorpha		2		8	90% ETOH	2019-07-18	TME
05.FS02.328	N	Bivalvia	Dreissenidae	Dreissena polymorpha		1		5	90% ETOH	2019-07-18	TME
05.FS02.328	N	Bivalvia	Dreissenidae	Dreissena polymorpha		1		6	90% ETOH	2019-07-18	TME
05.FS02.328	N	Bivalvia	Dreissenidae	Dreissena polymorpha		1		7	90% ETOH	2019-07-18	TME
05.FS02.328	N	Bivalvia	Dreissenidae	Dreissena polymorpha		1		9	90% ETOH	2019-07-18	TME
05.FS02.329	N	Bivalvia	Dreissenidae	Dreissena polymorpha		1		10	90% ETOH	2019-07-18	TME
05.FS02.372	N	Bivalvia	Dreissenidae	Dreissena polymorpha		1		11	90% ETOH	2019-07-18	TME
05.FS02.372	N	Bivalvia	Dreissenidae	Dreissena polymorpha		4		8	90% ETOH	2019-07-18	TME
05.FS02.372	N	Bivalvia	Dreissenidae	Dreissena polymorpha		1		4	90% ETOH	2019-07-18	TME
05.FS02.372	N	Diptera	Chironomidae		Larva	2			90% ETOH	2019-07-18	TME
05.FS02.373	N	Bivalvia	Dreissenidae	Dreissena polymorpha		1		5	90% ETOH	2019-07-18	TME
05.FS02.373	N	Bivalvia	Dreissenidae	Dreissena polymorpha		1		6	90% ETOH	2019-07-18	TME
05.FS02.373	N	Bivalvia	Dreissenidae	Dreissena polymorpha		1		3	90% ETOH	2019-07-18	TME
05.FS02.374	N	Bivalvia	Dreissenidae	Dreissena polymorpha		3		4	90% ETOH	2019-07-18	TME
05.FS02.374	N	Bivalvia	Dreissenidae	Dreissena polymorpha		2		6	90% ETOH	2019-07-18	TME
05.FS02.374	N	Bivalvia	Dreissenidae	Dreissena polymorpha		4		5	90% ETOH	2019-07-18	TME
05.FS02.374	N	Bivalvia	Dreissenidae	Dreissena polymorpha		1		7	90% ETOH	2019-07-18	TME
05.FS02.375	N	Diptera	Chironomidae		Larva	7			90% ETOH	2019-07-18	TME
08.FS01.330	N	Bivalvia	Dreissenidae	Dreissena bugensis		1		2	90% ETOH	2019-07-18	AP
08.FS01.330	N	Ostracoda				2			90% ETOH	2019-07-18	AP
08.FS01.330	N	Diptera	Chironomidae			1			90% ETOH	2019-07-18	AP
08.FS01.331	N	Bivalvia	Dreissenidae			1			90% ETOH	2019-07-18	AP
09.FS01.336	N	Diptera	Chironomidae		Larva	13			90% ETOH	2019-07-18	TME
09.FS01.336	N	Ostracoda				16			90% ETOH	2019-07-18	TME
11.FS01.350	N	Diptera	Chironomidae		Larva	4			90% ETOH	2019-07-18	TME
11.FS01.350	N	Amphipoda				2			90% ETOH	2019-07-18	TME
11.FS01.351	N	Diptera	Chironomidae		Larva	2			90% ETOH	2019-07-18	TME
11.FS01.351	N	Amphipoda				1			90% ETOH	2019-07-18	TME
08.FS01.332	N	Cladoceran				3			90% ETOH	2019-07-22	AP
08.FS01.333	N	Diptera	Chironomidae		Larva	3			90% ETOH	2019-07-22	AP
08.FS01.334	N	Bivalvia	Dreissenidae	Dreissena bugensis		1		1	90% ETOH	2019-07-22	AP
08.FS01.334	N	Bivalvia	Dreissenidae	Dreissena bugensis		1		3	90% ETOH	2019-07-22	AP
08.FS01.334	N	Ostracoda				2			90% ETOH	2019-07-22	AP
08.FS01.334	N	Cladoceran				6			90% ETOH	2019-07-22	AP
08.FS01.334	N	Diptera	Chironomidae			2			90% ETOH	2019-07-22	AP
08.FS01.335	N	Bivalvia	Dreissenidae	Dreissena bugensis		2		2	90% ETOH	2019-09-11	AP
08.FS01.335	N	Bivalvia	Dreissenidae	Dreissena polymorpha		1		2	90% ETOH	2019-09-11	AP
08.FS01.335	N	Amphipoda				1			90% ETOH	2019-09-11	AP
09.FS01.337	N	Diptera	Chironomidae		Larva	5			90% ETOH	2019-09-11	AP
10.FS01.338	Y	NA	NA	NA		0			90% ETOH	2019-09-11	AP
10.FS01.339	N	Bivalvia	Dreissenidae	Dreissena polymorpha		1		2	90% ETOH	2019-09-11	AP
10.FS01.340	N	Trichoptera				1			90% ETOH	2019-09-11	AP
10.FS01.341	Y	NA	NA	NA		0			90% ETOH	2019-09-11	AP
10.FS01.342	Y	NA	NA	NA		0			90% ETOH	2019-09-11	AP
11.FS01.343	N	Cladoceran				1			90% ETOH	2019-09-11	AP
11.FS01.343	N	Amphipoda				1			90% ETOH	2019-09-11	AP
11.FS01.343	N	Diptera	Chironomidae		Larva	3			90% ETOH	2019-09-11	AP
11.FS01.344	N	Diptera	Chironomidae		Larva	1			90% ETOH	2019-09-11	AP
11.FS01.345	Y	NA	NA	NA		0			90% ETOH	2019-09-11	AP
11.FS01.346	Y	NA	NA	NA		0			90% ETOH	2019-09-11	AP
11.FS01.347	N	Diptera	Chironomidae		Larva	3			90% ETOH	2019-09-11	AP
11.FS01.348	N	Diptera	Chironomidae		Larva	5			90% ETOH	2019-09-11	AP
11.FS01.348	N	Amphipoda				1			90% ETOH	2019-09-11	AP
11.FS01.349	N	Diptera	Chironomidae		Larva	7			90% ETOH	2019-09-11	AP
03.FS01.992	N	Amphipoda				1			90% ETOH	2019-09-19	AP
03.FS01.992	N	Diptera	Chironomidae		Larva	1			90% ETOH	2019-09-19	AP
03.FS01.992	N	Trombidiformes	Hydrachnidia			1			90% ETOH	2019-09-19	AP
11.FS01.352	Y	NA	NA	NA		0			90% ETOH	2019-09-19	AP
11.FS01.353	N	Diptera	Chironomidae		Larva	1			90% ETOH	2019-09-19	AP
11.FS01.354	N	Trichoptera				1			90% ETOH	2019-09-19	AP
13.FS01.553	N	Bivalvia	Dreissenidae	Dreissena polymorpha		1		5	90% ETOH	2019-09-19	AP
13.FS01.553	N	Bivalvia	Dreissenidae	Dreissena polymorpha		1		6	90% ETOH	2019-09-19	AP
13.FS01.553	N	Diptera	Chironomidae		Larva	7			90% ETOH	2019-09-19	AP
13.FS01.553	N	Snail				1		4	90% ETOH	2019-09-19	AP
13.FS01.553	N	Snail				1		2	90% ETOH	2019-09-19	AP
13.FS01.554	N	Diptera	Chironomidae		Larva	2			90% ETOH	2019-09-19	AP
13.FS01.554	N	Diptera	Chironomidae		Adult	1			90% ETOH	2019-09-19	AP
13.FS01.554	N	Cladoceran				3			90% ETOH	2019-09-19	AP
13.FS01.555	N	Cladoceran				5			90% ETOH	2019-09-19	AP
13.FS01.555	N	Diptera	Chironomidae		Larva	6			90% ETOH	2019-09-19	AP
14.FS01.550	N	Bivalvia	Dreissenidae	Dreissena polymorpha		1		7	90% ETOH	2019-09-19	AP
14.FS01.550	N	Bivalvia	Dreissenidae	Dreissena polymorpha		1		5	90% ETOH	2019-09-19	AP
14.FS01.550	N	Bivalvia	Dreissenidae	Dreissena polymorpha		1		4	90% ETOH	2019-09-19	AP
14.FS01.550	N	Diptera	Chironomidae		Larva	9			90% ETOH	2019-09-19	AP
14.FS01.550	N	Snail				1		2	90% ETOH	2019-09-19	AP
14.FS01.551	N	Bivalvia	Dreissenidae	Dreissena polymorpha		2		6	90% ETOH	2019-09-19	AP
14.FS01.551	N	Bivalvia	Dreissenidae	Dreissena polymorpha		5		4	90% ETOH	2019-09-19	AP
14.FS01.551	N	Bivalvia	Dreissenidae	Dreissena polymorpha		1		5	90% ETOH	2019-09-19	AP
14.FS01.551	N	Diptera	Chironomidae		Larva	25			90% ETOH	2019-09-19	AP
14.FS01.552	N	Bivalvia	Dreissenidae	Dreissena bugensis		1		5	90% ETOH	2019-09-19	AP
14.FS01.552	N	Bivalvia	Dreissenidae	Dreissena polymorpha		3		4	90% ETOH	2019-09-19	AP
14.FS01.552	N	Bivalvia	Dreissenidae	Dreissena polymorpha		1		2	90% ETOH	2019-09-19	AP
14.FS01.552	N	Bivalvia	Dreissenidae	Dreissena polymorpha		1		5	90% ETOH	2019-09-19	AP
14.FS01.552	N	Bivalvia	Dreissenidae	Dreissena polymorpha		1		3	90% ETOH	2019-09-19	AP
14.FS01.552	N	Bivalvia	Dreissenidae			10			90% ETOH	2019-09-19	AP
14.FS01.552	N	Diptera	Chironomidae		Larva	1			90% ETOH	2019-09-19	AP
13.FS01.556	N	Diptera	Chironomidae		Larva	118			90% ETOH	2019-09-25	AP
13.FS01.557	N	Cladoceran				1			90% ETOH	2019-09-25	AP
13.FS01.557	N	Diptera	Chironomidae		Larva	2			90% ETOH	2019-09-25	AP
13.FS01.557	N	Diptera	Chironomidae		Adult	1			90% ETOH	2019-09-25	AP
13.FS01.557	N	Fish otoliths				2			90% ETOH	2019-09-25	AP
13.FS01.558	N	Cladoceran				1			90% ETOH	2019-09-25	AP
13.FS01.559	N	Bivalvia	Dreissenidae	Dreissena bugensis		1		7	90% ETOH	2019-09-25	AP
13.FS01.559	N	Bivalvia	Dreissenidae	Dreissena bugensis		1		8	90% ETOH	2019-09-25	AP
13.FS01.559	N	Bivalvia	Dreissenidae	Dreissena polymorpha		2			90% ETOH	2019-09-25	AP
13.FS01.559	N	Bivalvia	Dreissenidae	Dreissena polymorpha		1		4	90% ETOH	2019-09-25	AP
13.FS01.559	N	Bivalvia	Dreissenidae	Dreissena polymorpha		1		5	90% ETOH	2019-09-25	AP
13.FS01.559	N	Bivalvia	Dreissenidae	Dreissena polymorpha		1		9	90% ETOH	2019-09-25	AP
13.FS01.559	N	Bivalvia	Dreissenidae	Dreissena polymorpha		1		7	90% ETOH	2019-09-25	AP
13.FS01.559	N	Diptera	Chironomidae		Larva	1			90% ETOH	2019-09-25	AP
13.FS01.560	N	Cladoceran				34			90% ETOH	2019-09-25	AP
13.FS01.561	N	Bivalvia	Dreissenidae	Dreissena polymorpha		1		6	90% ETOH	2019-09-25	AP
13.FS01.561	N	Bivalvia	Dreissenidae	Dreissena polymorpha		1		7	90% ETOH	2019-09-25	AP
13.FS01.561	N	Snail				3			90% ETOH	2019-09-25	AP
13.FS01.561	N	Amphipoda				1			90% ETOH	2019-09-25	AP
13.FS01.562	N	Cladoceran				3			90% ETOH	2019-10-02	AP
13.FS01.562	N	Diptera	Chironomidae		Larva	2			90% ETOH	2019-10-02	AP
13.FS01.563	N	Diptera	Chironomidae		Larva	3			90% ETOH	2019-10-02	AP
13.FS01.564	N	Diptera	Chironomidae		Larva	2			90% ETOH	2019-10-02	AP
13.FS01.565	N	Cladoceran				300			90% ETOH	2019-10-02	AP
13.FS01.566	N	Cladoceran				1			90% ETOH	2019-10-02	AP
13.FS01.566	N	Diptera	Chironomidae		Larva	1			90% ETOH	2019-10-02	AP
13.FS01.567	N	Diptera	Chironomidae		Larva	27			90% ETOH	2019-10-02	AP
13.FS01.567	N	Trichoptera				1			90% ETOH	2019-10-02	AP
13.FS01.568	N	Bivalvia	Dreissenidae	Dreissena bugensis		1			90% ETOH	2019-10-02	AP
13.FS01.568	N	Bivalvia	Dreissenidae	Dreissena polymorpha		5			90% ETOH	2019-10-02	AP
13.FS01.568	N	Bivalvia	Dreissenidae	Dreissena polymorpha		2		4	90% ETOH	2019-10-02	AP
13.FS01.568	N	Bivalvia	Dreissenidae	Dreissena polymorpha		1		6	90% ETOH	2019-10-02	AP
13.FS01.568	N	Snail				2			90% ETOH	2019-10-02	AP
13.FS01.568	N	Amphipoda				1			90% ETOH	2019-10-02	AP
13.FS01.568	N	Cladoceran				1			90% ETOH	2019-10-02	AP
13.FS01.568	N	Diptera	Chironomidae		Larva	6			90% ETOH	2019-10-02	AP
13.FS01.569	N	Diptera	Chironomidae		Larva	1			90% ETOH	2019-10-02	AP
13.FS01.569	N	Amphipoda				2			90% ETOH	2019-10-02	AP
13.FS01.570	N	Bivalvia	Dreissenidae	Dreissena polymorpha		3			90% ETOH	2019-10-02	AP
05.FS03.571	N	Bivalvia	Dreissenidae	Dreissena polymorpha		2		3	90% ETOH	2019-10-09	AP
05.FS03.571	N	Cladoceran				7			90% ETOH	2019-10-09	AP
05.FS03.571	N	Diptera	Chironomidae		Larva	4			90% ETOH	2019-10-09	AP
05.FS03.572	N	Trichoptera				4			90% ETOH	2019-10-09	AP
05.FS03.572	N	Diptera	Chironomidae		Larva	2			90% ETOH	2019-10-09	AP
05.FS03.572	N	Cladoceran				37			90% ETOH	2019-10-09	AP
05.FS03.573	N	Trichoptera				3			90% ETOH	2019-10-09	AP
05.FS03.573	N	Diptera	Chironomidae		Larva	4			90% ETOH	2019-10-09	AP
05.FS03.573	N	Trombidiformes	Hydrachnidia			1			90% ETOH	2019-10-09	AP
05.FS03.573	N	Cladoceran				1			90% ETOH	2019-10-09	AP
05.FS03.574	N	Diptera	Chironomidae		Larva	4			90% ETOH	2019-10-09	AP
05.FS03.575	N	Diptera	Chironomidae		Larva	12			90% ETOH	2019-10-09	AP
05.FS03.576	N	Diptera	Chironomidae		Larva	10			90% ETOH	2019-10-09	AP
05.FS03.576	N	Trombidiformes	Hydrachnidia			1			90% ETOH	2019-10-09	AP
05.FS03.576	N	Trichoptera				1			90% ETOH	2019-10-09	AP
05.FS03.576	N	Cladoceran				10			90% ETOH	2019-10-09	AP
06.FS02.577	N	Diptera	Chironomidae		Larva	5			90% ETOH	2019-10-16	AP
06.FS02.577	N	Cladoceran				2			90% ETOH	2019-10-16	AP
06.FS02.578	N	Diptera	Chironomidae		Larva	6			90% ETOH	2019-10-16	AP
06.FS02.578	N	Diptera	Chironomidae		Adult	1			90% ETOH	2019-10-16	AP
06.FS02.578	N	Cladoceran				1			90% ETOH	2019-10-16	AP
06.FS02.579	N	Diptera	Chironomidae		Larva	12			90% ETOH	2019-10-16	AP
06.FS02.579	N	Cladoceran				2			90% ETOH	2019-10-16	AP
06.FS02.580	N	Diptera	Chironomidae		Larva	4			90% ETOH	2019-10-16	AP
06.FS02.581	N	Diptera	Chironomidae		Larva	18			90% ETOH	2019-10-16	AP
06.FS02.582	N	Diptera	Chironomidae		Larva	24			90% ETOH	2019-10-16	AP
06.FS02.583	N	Diptera	Chironomidae		Larva	13			90% ETOH	2019-10-16	AP
06.FS02.583	N	Diptera	Chironomidae		Adult	3			90% ETOH	2019-10-16	AP
06.FS02.584	N	Diptera	Chironomidae		Larva	16			90% ETOH	2019-10-16	AP
06.FS02.584	N	Diptera	Chironomidae		Adult	4			90% ETOH	2019-10-16	AP
06.FS02.585	N	Diptera	Chironomidae		Larva	27			90% ETOH	2019-10-16	AP
06.FS02.586	N	Diptera	Chironomidae		Larva	16			90% ETOH	2019-10-16	AP
06.FS02.586	N	Diptera	Chironomidae		Adult	2			90% ETOH	2019-10-16	AP
15.FS01.587	N	Bivalvia	Dreissenidae	Dreissena bugensis		1		2	90% ETOH	2019-10-23	AP
15.FS01.587	N	Bivalvia	Dreissenidae	Dreissena polymorpha		1			90% ETOH	2019-10-23	AP
15.FS01.587	N	Bivalvia	Dreissenidae	Dreissena polymorpha		2		3	90% ETOH	2019-10-23	AP
15.FS01.587	N	Bivalvia	Dreissenidae	Dreissena polymorpha		1		4	90% ETOH	2019-10-23	AP
15.FS01.588	N	Bivalvia	Dreissenidae	Dreissena polymorpha		3			90% ETOH	2019-10-23	AP
15.FS01.588	N	Bivalvia	Dreissenidae	Dreissena polymorpha		1		6	90% ETOH	2019-10-23	AP
15.FS01.589	N	Bivalvia	Dreissenidae	Dreissena polymorpha		1		2	90% ETOH	2019-10-23	AP
15.FS01.589	N	Bivalvia	Dreissenidae	Dreissena polymorpha		2		3	90% ETOH	2019-10-23	AP
15.FS01.589	N	Bivalvia	Dreissenidae	Dreissena polymorpha		1		4	90% ETOH	2019-10-23	AP
15.FS01.589	N	Bivalvia	Dreissenidae	Dreissena polymorpha		1		5	90% ETOH	2019-10-23	AP
15.FS01.589	N	Bivalvia	Dreissenidae			6			90% ETOH	2019-10-23	AP
15.FS01.590	N	Bivalvia	Dreissenidae	Dreissena polymorpha		1		5	90% ETOH	2019-10-23	AP
15.FS01.591	N	Bivalvia	Dreissenidae	Dreissena polymorpha		2		3	90% ETOH	2019-10-23	AP
15.FS01.591	N	Bivalvia	Dreissenidae	Dreissena polymorpha		2		4	90% ETOH	2019-10-23	AP
15.FS01.592	N	Bivalvia	Dreissenidae	Dreissena bugensis		1		3	90% ETOH	2019-10-23	AP
15.FS01.592	N	Bivalvia	Dreissenidae	Dreissena polymorpha		1			90% ETOH	2019-10-23	AP
15.FS01.592	N	Bivalvia	Dreissenidae	Dreissena polymorpha		1		6	90% ETOH	2019-10-23	AP
15.FS01.592	N	Bivalvia	Dreissenidae	Dreissena polymorpha		1		4	90% ETOH	2019-10-23	AP
15.FS01.593	N	Snail				2			90% ETOH	2019-10-23	AP
15.FS01.593	N	Diptera	Chironomidae		Larva	1			90% ETOH	2019-10-23	AP
15.FS01.593	N	Cladoceran				3			90% ETOH	2019-10-23	AP
15.FS01.594	N	Cladoceran				2			90% ETOH	2019-10-23	AP
15.FS01.594	N	Diptera	Chironomidae		Larva	1			90% ETOH	2019-10-23	AP
15.FS01.595	N	Cladoceran				1			90% ETOH	2019-10-23	AP
15.FS01.596	N	Cladoceran				6			90% ETOH	2019-10-23	AP
15.FS01.597	N	Diptera	Chironomidae		Larva	1			90% ETOH	2019-10-23	AP
15.FS01.597	N	Cladoceran				5			90% ETOH	2019-10-23	AP
15.FS01.598	N	Cladoceran				7			90% ETOH	2019-10-23	AP
15.FS01.599	Y	NA	NA	NA		0			90% ETOH	2019-10-23	AP
15.FS01.600	Y	NA	NA	NA		0			90% ETOH	2019-10-23	AP
15.FS01.601	N	Trichoptera				1			90% ETOH	2019-10-23	AP
15.FS01.601	N	Diptera	Chironomidae		Larva	1			90% ETOH	2019-10-23	AP
15.FS01.602	N	Snail				1			90% ETOH	2019-10-23	AP
15.FS01.602	N	Cladoceran				1			90% ETOH	2019-10-23	AP
15.FS01.602	N	Trichoptera				1			90% ETOH	2019-10-23	AP
15.FS02.603	N	Cladoceran				3			90% ETOH	2019-10-30	AP
15.FS02.604	N	Cladoceran				1			90% ETOH	2019-10-30	AP
15.FS02.604	N	Diptera	Chironomidae		Larva	2			90% ETOH	2019-10-30	AP
15.FS02.605	N	Diptera	Chironomidae		Larva	3			90% ETOH	2019-10-30	AP
15.FS02.605	N	Cladoceran				4			90% ETOH	2019-10-30	AP
15.FS02.606	N	Cladoceran				6			90% ETOH	2019-10-30	AP
15.FS02.607	N	Snail				2			90% ETOH	2019-10-30	AP
15.FS02.607	N	Diptera	Chironomidae		Larva	1			90% ETOH	2019-10-30	AP
15.FS02.607	N	Cladoceran				7			90% ETOH	2019-10-30	AP
15.FS02.608	N	Cladoceran				17			90% ETOH	2019-10-30	AP
15.FS02.608	N	Diptera	Chironomidae		Larva	1			90% ETOH	2019-10-30	AP
15.FS02.609	N	Diptera	Chironomidae		Larva	4			90% ETOH	2019-10-30	AP
15.FS02.609	N	Snail				1			90% ETOH	2019-10-30	AP
15.FS02.610	N	Bivalvia	Dreissenidae	Dreissena bugensis		2		2	90% ETOH	2019-10-30	AP
15.FS02.610	N	Bivalvia	Dreissenidae	Dreissena polymorpha		2		3	90% ETOH	2019-10-30	AP
15.FS02.610	N	Diptera	Chironomidae		Larva	3			90% ETOH	2019-10-30	AP
15.FS02.611	N	Diptera	Chironomidae		Larva	1			90% ETOH	2019-10-30	AP
15.FS02.611	N	Snail				13			90% ETOH	2019-10-30	AP
15.FS02.612	Y	NA	NA	NA		0			90% ETOH	2019-10-30	AP
15.FS02.613	N	Diptera	Chironomidae		Larva	1			90% ETOH	2019-10-30	AP
15.FS02.614	N	Bivalvia	Dreissenidae	Dreissena bugensis		2			90% ETOH	2019-11-06	AP
15.FS02.615	N	Bivalvia	Dreissenidae	Dreissena bugensis		1			90% ETOH	2019-11-06	AP
15.FS02.615	N	Snail				3			90% ETOH	2019-11-06	AP
15.FS02.616	N	Bivalvia	Dreissenidae	Dreissena polymorpha		1		3	90% ETOH	2019-11-06	AP
15.FS02.616	N	Snail				6			90% ETOH	2019-11-06	AP
15.FS02.617	N	Bivalvia	Dreissenidae	Dreissena bugensis		3			90% ETOH	2019-11-06	AP
15.FS02.617	N	Bivalvia	Dreissenidae	Dreissena polymorpha		4			90% ETOH	2019-11-06	AP
15.FS02.617	N	Fish otoliths				1			90% ETOH	2019-11-06	AP
15.FS02.618	N	Bivalvia	Dreissenidae	Dreissena polymorpha		7			90% ETOH	2019-11-06	AP
15.FS02.618	N	Bivalvia	Dreissenidae	Dreissena polymorpha		1		4	90% ETOH	2019-11-06	AP
15.FS02.618	N	Snail				1			90% ETOH	2019-11-06	AP
15.FS02.618	N	Diptera	Chironomidae		Larva	2			90% ETOH	2019-11-06	AP
15.FS02.619	N	Bivalvia	Dreissenidae	Dreissena bugensis		2			90% ETOH	2019-11-06	AP
15.FS02.619	N	Bivalvia	Dreissenidae	Dreissena polymorpha		2			90% ETOH	2019-11-06	AP
15.FS02.620	N	Bivalvia	Dreissenidae	Dreissena polymorpha		5			90% ETOH	2019-11-06	AP
15.FS02.620	N	Bivalvia	Dreissenidae	Dreissena polymorpha		3		5	90% ETOH	2019-11-06	AP
15.FS02.620	N	Bivalvia	Dreissenidae	Dreissena polymorpha		2		6	90% ETOH	2019-11-06	AP
15.FS02.620	N	Snail				1			90% ETOH	2019-11-06	AP
15.FS02.620	N	Diptera	Chironomidae		Larva	1			90% ETOH	2019-11-06	AP
15.FS02.621	N	Bivalvia	Dreissenidae	Dreissena bugensis		2			90% ETOH	2019-11-06	AP
15.FS02.621	N	Bivalvia	Dreissenidae	Dreissena polymorpha		1			90% ETOH	2019-11-06	AP
15.FS02.621	N	Bivalvia	Dreissenidae	Dreissena polymorpha		1		3	90% ETOH	2019-11-06	AP
15.FS02.621	N	Bivalvia	Dreissenidae	Dreissena polymorpha		1		5	90% ETOH	2019-11-06	AP
15.FS02.621	N	Snail				1			90% ETOH	2019-11-06	AP
15.FS02.622	N	Bivalvia	Dreissenidae	Dreissena bugensis		2			90% ETOH	2019-11-06	AP
15.FS02.622	N	Bivalvia	Dreissenidae	Dreissena bugensis		1		4	90% ETOH	2019-11-06	AP
15.FS02.622	N	Bivalvia	Dreissenidae	Dreissena polymorpha		1			90% ETOH	2019-11-06	AP
15.FS02.622	N	Snail				1			90% ETOH	2019-11-06	AP
15.FS02.623	N	Bivalvia	Dreissenidae	Dreissena bugensis		3			90% ETOH	2019-11-06	AP
15.FS02.623	N	Bivalvia	Dreissenidae	Dreissena polymorpha		1			90% ETOH	2019-11-06	AP
15.FS02.623	N	Bivalvia	Dreissenidae	Dreissena polymorpha		1		3	90% ETOH	2019-11-06	AP
15.FS02.624	N	Bivalvia	Dreissenidae	Dreissena polymorpha		1			90% ETOH	2019-11-06	AP
15.FS02.624	N	Snail				2			90% ETOH	2019-11-06	AP
15.FS02.624	N	Fish otoliths				1			90% ETOH	2019-11-06	AP
15.FS02.624	N	Diptera	Chironomidae		Larva	7			90% ETOH	2019-11-06	AP
15.FS03.625	N	Cladoceran				159			90% ETOH	2019-11-13	AP
15.FS03.626	N	Cladoceran				207			90% ETOH	2019-11-13	AP
15.FS03.627	N	Cladoceran				387			90% ETOH	2019-11-13	AP
15.FS03.628	N	Cladoceran				3			90% ETOH	2019-11-13	AP
15.FS03.629	N	Cladoceran				425			90% ETOH	2019-11-13	AP
15.FS03.630	N	Cladoceran				6			90% ETOH	2019-11-13	AP
15.FS03.631	N	Bivalvia	Dreissenidae	Dreissena polymorpha		3			90% ETOH	2019-11-13	AP
15.FS03.631	N	Diptera	Chironomidae		Larva	4			90% ETOH	2019-11-13	AP
15.FS03.632	N	Diptera	Chironomidae		Larva	2			90% ETOH	2019-11-13	AP
15.FS03.632	N	Trichoptera				8			90% ETOH	2019-11-13	AP
15.FS03.633	N	Bivalvia	Dreissenidae	Dreissena bugensis		1			90% ETOH	2019-11-13	AP
15.FS03.633	N	Cladoceran				4			90% ETOH	2019-11-13	AP
15.FS03.634	N	Bivalvia	Dreissenidae	Dreissena bugensis		1		4	90% ETOH	2019-11-13	AP
15.FS03.634	N	Bivalvia	Dreissenidae	Dreissena polymorpha		3			90% ETOH	2019-11-13	AP
15.FS03.634	N	Bivalvia	Dreissenidae	Dreissena polymorpha		1		5	90% ETOH	2019-11-13	AP
15.FS03.634	N	Bivalvia	Dreissenidae	Dreissena polymorpha		1		3	90% ETOH	2019-11-13	AP
15.FS03.635	N	Bivalvia	Dreissenidae	Dreissena polymorpha		1		2	90% ETOH	2019-11-13	AP
15.FS03.635	N	Cladoceran				1			90% ETOH	2019-11-13	AP
15.FS03.635	N	Snail				1			90% ETOH	2019-11-13	AP
15.FS03.636	N	Bivalvia	Dreissenidae	Dreissena polymorpha		1		7	90% ETOH	2019-11-13	AP
15.FS03.636	N	Snail				4			90% ETOH	2019-11-13	AP
15.FS03.637	N	Diptera	Chironomidae		Larva	15			90% ETOH	2019-11-13	AP
15.FS03.638	N	Diptera	Chironomidae		Larva	1			90% ETOH	2019-11-13	AP
15.FS03.639	Y	NA	NA	NA		0			90% ETOH	2019-11-13	AP
15.FS03.640	N	Bivalvia	Dreissenidae	Dreissena polymorpha		1		7	90% ETOH	2019-11-13	AP
15.FS03.640	N	Bivalvia	Dreissenidae	Dreissena polymorpha		1			90% ETOH	2019-11-13	AP
15.FS03.640	N	Fish otoliths				1			90% ETOH	2019-11-13	AP
15.FS03.641	Y	NA	NA	NA		0			90% ETOH	2019-11-13	AP
15.FS03.642	N	Snail				39			90% ETOH	2019-11-13	AP
15.FS03.643	Y	NA	NA	NA		0			90% ETOH	2019-11-13	AP

## Sheet: FISH_DATA
SITE_SAMPLE_ID	INDIVIDUAL	SITE_SAMPLE_IND_ID	TYPE_INDIVIDUAL	TYPE_CODE	CAUDAL_LENGTH	TOTAL_LENGTH	WEIGHT	SPECIES	SEX
01.A	1	01.A.001	Round goby	RG	33	39.8905	0.7	Neogobius melanostomus	U
01.A	2	01.A.002	Round goby	RG	37	44.5441	0.9	Neogobius melanostomus	U
01.A	3	01.A.003	Round goby	RG	32	38.7271	0.6	Neogobius melanostomus	U
01.B	4	01.B.004	Round goby	RG	28	34.0735	0.4	Neogobius melanostomus	U
01.B	5	01.B.005	Round goby	RG	41	49.1977	1.5	Neogobius melanostomus	U
01.B	6	01.B.006	Round goby	RG	40	48.0343	1.2	Neogobius melanostomus	U
01.C	7	01.C.007	Round goby	RG	41	49.1977	1.3	Neogobius melanostomus	U
01.C	8	01.C.008	Round goby	RG	30	36.4003	0.5	Neogobius melanostomus	U
01.C	9	01.C.009	Round goby	RG	40	48.0343	1.2	Neogobius melanostomus	U
01.D	10	01.D.010	Round goby	RG	36	43.3807	1.1	Neogobius melanostomus	U
01.D	11	01.D.011	Round goby	RG	32	38.7271	0.8	Neogobius melanostomus	U
01.D	12	01.D.012	Round goby	RG	31	37.5637	0.6	Neogobius melanostomus	U
01.E	13	01.E.013	Round goby	RG	26	31.7467	0.6	Neogobius melanostomus	U
01.E	14	01.E.014	Round goby	RG	29	35.2369	0.6	Neogobius melanostomus	U
01.E	15	01.E.015	Round goby	RG	32	38.7271	0.6	Neogobius melanostomus	U
01.F	16	01.F.016	Round goby	RG	36	43.3807	0.9	Neogobius melanostomus	U
01.F	17	01.F.017	Round goby	RG	40	48.0343	1.3	Neogobius melanostomus	U
01.F	18	01.F.018	Round goby	RG	31	37.5637	0.5	Neogobius melanostomus	U
01.G	19	01.G.019	Round goby	RG	27	32.9101	0.4	Neogobius melanostomus	U
01.G	20	01.G.020	Round goby	RG	27	32.9101	0.4	Neogobius melanostomus	U
01.G	21	01.G.021	Round goby	RG	35	42.2173	0.9	Neogobius melanostomus	U
01.H	22	01.H.022	Round goby	RG	30	36.4003	0.5	Neogobius melanostomus	U
01.H	23	01.H.023	Round goby	RG	28	34.0735	0.5	Neogobius melanostomus	U
01.H	24	01.H.024	Round goby	RG	33	39.8905	0.7	Neogobius melanostomus	U
01.I	25	01.I.025	Round goby	RG	34	41.0539	0.7	Neogobius melanostomus	U
01.I	26	01.I.026	Round goby	RG	30	36.4003	0.5	Neogobius melanostomus	U
01.I	27	01.I.027	Round goby	RG	40	48.0343	1.5	Neogobius melanostomus	U
01.J	28	01.J.028	Round goby	RG	31	37.5637	0.5	Neogobius melanostomus	U
01.J	29	01.J.029	Round goby	RG	27	32.9101	0.3	Neogobius melanostomus	U
01.J	30	01.J.030	Round goby	RG	21	25.9297	0.2	Neogobius melanostomus	U
01.K	31	01.K.031	Round goby	RG	35	42.2173	0.8	Neogobius melanostomus	U
01.K	32	01.K.032	Round goby	RG	30	36.4003	0.6	Neogobius melanostomus	U
01.K	33	01.K.033	Round goby	RG	29	35.2369	0.5	Neogobius melanostomus	U
01.L	34	01.L.034	Round goby	RG	27	32.9101	0.5	Neogobius melanostomus	U
01.L	35	01.L.035	Round goby	RG	33	39.8905	0.7	Neogobius melanostomus	U
01.L	36	01.L.036	Round goby	RG	27	32.9101	0.5	Neogobius melanostomus	U
01.M	37	01.M.037	Round goby	RG	40	48.0343	1.1	Neogobius melanostomus	U
01.M	38	01.M.038	Round goby	RG	35	42.2173	0.8	Neogobius melanostomus	U
01.M	39	01.M.039	Round goby	RG	38	45.7075	1.1	Neogobius melanostomus	U
01.N	40	01.N.040	Round goby	RG	28	34.0735	0.4	Neogobius melanostomus	U
01.N	41	01.N.041	Round goby	RG	30	36.4003	0.5	Neogobius melanostomus	U
01.N	42	01.N.042	Round goby	RG	30	36.4003	0.5	Neogobius melanostomus	U
01.O	43	01.O.043	Round goby	RG	33	39.8905	0.7	Neogobius melanostomus	U
01.O	44	01.O.044	Round goby	RG	28	34.0735	0.4	Neogobius melanostomus	U
01.O	45	01.O.045	Round goby	RG	36	43.3807	0.9	Neogobius melanostomus	U
01.A	46	01.A.046	Round goby	RG	37	44.5441	0.9	Neogobius melanostomus	U
01.A	47	01.A.047	Round goby	RG	36	43.3807	0.8	Neogobius melanostomus	U
01.B	48	01.B.048	Round goby	RG	37	44.5441	1	Neogobius melanostomus	U
01.B	49	01.B.049	Round goby	RG	34	41.0539	0.7	Neogobius melanostomus	U
01.C	50	01.C.050	Round goby	RG	45	53.8513	1.6	Neogobius melanostomus	U
01.C	51	01.C.051	Round goby	RG	29	35.2369	0.5	Neogobius melanostomus	U
01.D	52	01.D.052	Round goby	RG	32	38.7271	0.7	Neogobius melanostomus	U
01.D	53	01.D.053	Round goby	RG	29	35.2369	0.5	Neogobius melanostomus	U
01.E	54	01.E.054	Round goby	RG	37	44.5441	1	Neogobius melanostomus	U
01.E	55	01.E.055	Round goby	RG	38	45.7075	1.1	Neogobius melanostomus	U
01.F	56	01.F.056	Round goby	RG	30	36.4003	0.5	Neogobius melanostomus	U
01.F	57	01.F.057	Round goby	RG	28	34.0735	0.4	Neogobius melanostomus	U
01.G	58	01.G.058	Round goby	RG	35	42.2173	0.8	Neogobius melanostomus	U
01.G	59	01.G.059	Round goby	RG	38	45.7075	1.2	Neogobius melanostomus	U
01.H	60	01.H.060	Round goby	RG	43	51.5245	1.6	Neogobius melanostomus	U
01.H	61	01.H.061	Round goby	RG	42	50.3611	1.6	Neogobius melanostomus	U
01.I	62	01.I.062	Round goby	RG	34	41.0539	0.8	Neogobius melanostomus	U
01.I	63	01.I.063	Round goby	RG	41	49.1977	1.3	Neogobius melanostomus	U
01.J	64	01.J.064	Round goby	RG	39	46.8709	1.2	Neogobius melanostomus	U
01.J	65	01.J.065	Round goby	RG	34	41.0539	0.8	Neogobius melanostomus	U
01.K	66	01.K.066	Round goby	RG	33	39.8905	0.6	Neogobius melanostomus	U
01.K	67	01.K.067	Round goby	RG	27	32.9101	0.3	Neogobius melanostomus	U
01.L	68	01.L.068	Round goby	RG	40	48.0343	1.2	Neogobius melanostomus	U
01.L	69	01.L.069	Round goby	RG	36	43.3807	0.8	Neogobius melanostomus	U
01.M	70	01.M.070	Round goby	RG	43	51.5245	1.5	Neogobius melanostomus	U
01.M	71	01.M.071	Round goby	RG	27	32.9101	0.3	Neogobius melanostomus	U
01.N	72	01.N.072	Round goby	RG	32	38.7271	0.5	Neogobius melanostomus	U
01.N	73	01.N.073	Round goby	RG	32	38.7271	0.7	Neogobius melanostomus	U
01.O	74	01.O.074	Round goby	RG	40	48.0343	1.2	Neogobius melanostomus	U
01.O	75	01.O.075	Round goby	RG	32	38.7271	0.5	Neogobius melanostomus	U
01.P	76	01.P.076	Round goby	RG	35	42.2173	0.7	Neogobius melanostomus	U
01.P	77	01.P.077	Round goby	RG	38	45.7075	1.2	Neogobius melanostomus	U
01.P	78	01.P.078	Round goby	RG	41	49.1977	1.3	Neogobius melanostomus	U
01.P	79	01.P.079	Round goby	RG	31	37.5637	0.6	Neogobius melanostomus	U
01.P	80	01.P.080	Round goby	RG	33	39.8905	0.7	Neogobius melanostomus	U
01.Q	81	01.Q.081	Round goby	RG	37	44.5441	1	Neogobius melanostomus	U
01.Q	82	01.Q.082	Round goby	RG	42	50.3611	1.7	Neogobius melanostomus	U
01.Q	83	01.Q.083	Round goby	RG	35	42.2173	0.8	Neogobius melanostomus	U
01.Q	84	01.Q.084	Round goby	RG	25	30.5833	0.3	Neogobius melanostomus	U
01.Q	85	01.Q.085	Round goby	RG	34	41.0539	0.7	Neogobius melanostomus	U
01.S	86	01.S.086	Round goby	RG	34	41.0539	0.7	Neogobius melanostomus	U
01.S	87	01.S.087	Round goby	RG	33	39.8905	0.6	Neogobius melanostomus	U
01.S	88	01.S.088	Round goby	RG	27	32.9101	0.4	Neogobius melanostomus	U
01.S	89	01.S.089	Round goby	RG	43	51.5245	1.6	Neogobius melanostomus	U
01.S	90	01.S.090	Round goby	RG	40	48.0343	1.2	Neogobius melanostomus	U
01.D	91	01.D.091	Round goby	RG	25	30.5833	0.3	Neogobius melanostomus	U
01.J	92	01.J.092	Round goby	RG	35	42.2173	0.9	Neogobius melanostomus	U
01.T	93	01.T.093	Round goby	RG	35	42.2173	0.9	Neogobius melanostomus	U
01.T	94	01.T.094	Round goby	RG	31	37.5637	0.6	Neogobius melanostomus	U
01.T	95	01.T.095	Round goby	RG	35	42.2173	0.8	Neogobius melanostomus	U
01.T	96	01.T.096	Round goby	RG	32	38.7271	0.6	Neogobius melanostomus	U
01.T	97	01.T.097	Round goby	RG	35	42.2173	0.8	Neogobius melanostomus	U
01.R	98	01.R.098	Round goby	RG	31	37.5637	0.5	Neogobius melanostomus	U
01.R	99	01.R.099	Round goby	RG	39	46.8709	1.1	Neogobius melanostomus	U
01.R	100	01.R.100	Round goby	RG	28	34.0735	0.4	Neogobius melanostomus	U
01.R	101	01.R.101	Round goby	RG	21	25.9297	0.2	Neogobius melanostomus	U
01.R	102	01.R.102	Round goby	RG	32	38.7271	0.6	Neogobius melanostomus	U
01.U	103	01.U.103	Round goby	RG	40	48.0343	1.3	Neogobius melanostomus	U
01.U	104	01.U.104	Round goby	RG	38	45.7075	1.2	Neogobius melanostomus	U
01.U	105	01.U.105	Round goby	RG	39	46.8709	1.2	Neogobius melanostomus	U
01.U	106	01.U.106	Round goby	RG	36	43.3807	0.9	Neogobius melanostomus	U
01.U	107	01.U.107	Round goby	RG	27	32.9101	0.4	Neogobius melanostomus	U
01.U	108	01.U.108	Round goby	RG	27	32.9101	0.4	Neogobius melanostomus	U
01.A	109	01.A.109	Round goby	RG	30	36.4003	0.5	Neogobius melanostomus	U
01.C	110	01.C.110	Round goby	RG	35	42.2173	0.8	Neogobius melanostomus	U
01.J	111	01.J.111	Round goby	RG	36	43.3807	0.9	Neogobius melanostomus	U
01.N	112	01.N.112	Round goby	RG	36	43.3807	0.9	Neogobius melanostomus	U
01.S	113	01.S.113	Round goby	RG	41	49.1977	1.4	Neogobius melanostomus	U
01.T	114	01.T.114	Round goby	RG	26	31.7467	0.4	Neogobius melanostomus	U
01.FS01	115	01.FS01.115	Round goby	RG	31	37.5637	0.6	Neogobius melanostomus	U
01.FS01	116	01.FS01.116	Round goby	RG	27	32.9101	0.4	Neogobius melanostomus	U
01.FS01	117	01.FS01.117	Round goby	RG	32	38.7271	0.6	Neogobius melanostomus	U
01.FS01	118	01.FS01.118	Round goby	RG	35	42.2173	0.9	Neogobius melanostomus	U
01.FS01	119	01.FS01.119	Round goby	RG	39	46.8709	1.1	Neogobius melanostomus	U
01.FS01	120	01.FS01.120	Round goby	RG	66	78.2827	3.7	Neogobius melanostomus	U	for gut samples
01.FS01	121	01.FS01.121	Round goby	RG		98	12.6	Neogobius melanostomus	U
01.FS01	122	01.FS01.122	Round goby	RG		84	7.6	Neogobius melanostomus	U
01.FS01	123	01.FS01.123	Round goby	RG		45	0.4	Neogobius melanostomus	U
01.FS01	124	01.FS01.124	Round goby	RG		62	2.8	Neogobius melanostomus	U
01.FS01	125	01.FS01.125	Round goby	RG		108	15.3	Neogobius melanostomus	U
01.FS01	126	01.FS01.126	Round goby	RG		49	1.3	Neogobius melanostomus	U
01.FS01	127	01.FS01.127	Round goby	RG		82	6.8	Neogobius melanostomus	U
01.FS01	128	01.FS01.128	Round goby	RG		65	3.1	Neogobius melanostomus	U
01.FS01	129	01.FS01.129	Round goby	RG		68	3.7	Neogobius melanostomus	U
01.FS01	130	01.FS01.130	Round goby	RG		86	8.9	Neogobius melanostomus	F
01.FS01	131	01.FS01.131	Round goby	RG		56	2.5	Neogobius melanostomus	U
01.FS01	132	01.FS01.132	Round goby	RG		52	1.3	Neogobius melanostomus	U
01.FS01	133	01.FS01.133	Round goby	RG		66	3.7	Neogobius melanostomus	U
01.FS01	134	01.FS01.134	Round goby	RG		84	8.2	Neogobius melanostomus	F
01.FS01	135	01.FS01.135	Round goby	RG		63	3.5	Neogobius melanostomus	U
01.FS01	136	01.FS01.136	Round goby	RG		57	2.6	Neogobius melanostomus	U
01.FS01	137	01.FS01.137	Round goby	RG		60	2.4	Neogobius melanostomus	U
01.FS01	138	01.FS01.138	Round goby	RG		51	1.6	Neogobius melanostomus	U
01.FS01	139	01.FS01.139	Round goby	RG		54	1.9	Neogobius melanostomus	U
01.FS01	140	01.FS01.140	Round goby	RG		46	1.3	Neogobius melanostomus	U
01.FS01	141	01.FS01.141	Round goby	RG		56	2.2	Neogobius melanostomus	U
01.FS01	142	01.FS01.142	Round goby	RG		49	1.5	Neogobius melanostomus	U
01.FS01	143	01.FS01.143	Round goby	RG		63	2.9	Neogobius melanostomus	U
01.FS01	144	01.FS01.144	Round goby	RG		69	3.9	Neogobius melanostomus	U
01.FS01	145	01.FS01.145	Round goby	RG		31	0.3	Neogobius melanostomus	U
01.FS01	146	01.FS01.146	Round goby	RG		49	1.4	Neogobius melanostomus	U
01.FS01	147	01.FS01.147	Round goby	RG		56	2.3	Neogobius melanostomus	F
01.FS01	148	01.FS01.148	Round goby	RG		57	2.3	Neogobius melanostomus	U
01.FS01	149	01.FS01.149	Round goby	RG		55	2.1	Neogobius melanostomus	U
01.FS01	150	01.FS01.150	Round goby	RG		55	2.1	Neogobius melanostomus	U
01.FS01	151	01.FS01.151	Round goby	RG		56	2	Neogobius melanostomus	U
01.FS01	152	01.FS01.152	Round goby	RG		45	1.1	Neogobius melanostomus	U
01.FS01	153	01.FS01.153	Round goby	RG		50	1.6	Neogobius melanostomus	U
01.FS01	154	01.FS01.154	Round goby	RG		46	1.3	Neogobius melanostomus	U
01.FS01	155	01.FS01.155	Round goby	RG		52	1.6	Neogobius melanostomus	U
01.FS01	156	01.FS01.156	Round goby	RG		69	3.4	Neogobius melanostomus	U
01.FS01	157	01.FS01.157	Round goby	RG		61	2.7	Neogobius melanostomus	U
01.FS01	158	01.FS01.158	Round goby	RG		64	3.3	Neogobius melanostomus	U
01.FS01	159	01.FS01.159	Round goby	RG		56	2.2	Neogobius melanostomus	U
01.FS01	160	01.FS01.160	Round goby	RG		47	1.3	Neogobius melanostomus	U
01.FS01	161	01.FS01.161	Round goby	RG		45		Neogobius melanostomus	U
01.FS01	162	01.FS01.162	Round goby	RG		56	2	Neogobius melanostomus	U
01.FS01	163	01.FS01.163	Round goby	RG		53	1.8	Neogobius melanostomus	U
01.FS01	164	01.FS01.164	Round goby	RG		65	3.4	Neogobius melanostomus	F
01.FS01	165	01.FS01.165	Round goby	RG		57	2.6	Neogobius melanostomus	U
01.FS01	166	01.FS01.166	Round goby	RG		56	2.2	Neogobius melanostomus	U
01.FS01	167	01.FS01.167	Round goby	RG		54	1.6	Neogobius melanostomus	U
01.FS01	168	01.FS01.168	Round goby	RG		44	0.8	Neogobius melanostomus	U
01.FS01	169	01.FS01.169	Round goby	RG		55	2	Neogobius melanostomus	U
01.FS01	170	01.FS01.170	Round goby	RG		53	1.9	Neogobius melanostomus	F
01.FS01	171	01.FS01.171	Round goby	RG		51	1.6	Neogobius melanostomus	F
01.FS01	172	01.FS01.172	Round goby	RG		40	0.7	Neogobius melanostomus	U
01.FS01	173	01.FS01.173	Round goby	RG		45	1	Neogobius melanostomus	U
01.FS01	174	01.FS01.174	Round goby	RG		46	1.2	Neogobius melanostomus	U
01.FS01	175	01.FS01.175	Round goby	RG		46	1.2	Neogobius melanostomus	U
01.FS01	176	01.FS01.176	Round goby	RG		42	0.8	Neogobius melanostomus	U
01.FS01	177	01.FS01.177	Round goby	RG		46	1.2	Neogobius melanostomus	U
01.FS01	178	01.FS01.178	Round goby	RG		49	1.2	Neogobius melanostomus	U
01.FS01	179	01.FS01.179	Round goby	RG		40	0.8	Neogobius melanostomus	U
01.FS01	180	01.FS01.180	Round goby	RG		43	1	Neogobius melanostomus	U
01.FS01	181	01.FS01.181	Round goby	RG		46	1	Neogobius melanostomus	U
01.FS01	182	01.FS01.182	Round goby	RG		48	1.3	Neogobius melanostomus	U
01.FS01	183	01.FS01.183	Round goby	RG		55	2	Neogobius melanostomus	U
01.FS01	184	01.FS01.184	Round goby	RG		54	1.9	Neogobius melanostomus	U
01.FS01	185	01.FS01.185	Round goby	RG		45	0.9	Neogobius melanostomus	U
01.FS01	186	01.FS01.186	Round goby	RG		51	1.6	Neogobius melanostomus	U
01.FS01	187	01.FS01.187	Round goby	RG		52	1.6	Neogobius melanostomus	U
01.FS01	188	01.FS01.188	Round goby	RG		48	1	Neogobius melanostomus	U
01.FS01	189	01.FS01.189	Round goby	RG		52	1.5	Neogobius melanostomus	U
01.FS01	190	01.FS01.190	Round goby	RG		61	3	Neogobius melanostomus	U
01.FS01	191	01.FS01.191	Round goby	RG		53	1.9	Neogobius melanostomus	U
01.FS01	192	01.FS01.192	Round goby	RG		67	4.1	Neogobius melanostomus	U
01.FS01	193	01.FS01.193	Round goby	RG		56	2.4	Neogobius melanostomus	U
01.FS01	194	01.FS01.194	Round goby	RG		46	1.2	Neogobius melanostomus	U
01.FS01	195	01.FS01.195	Round goby	RG		56	2.1	Neogobius melanostomus	U
01.FS01	196	01.FS01.196	Round goby	RG		53	1.8	Neogobius melanostomus	U
01.FS01	197	01.FS01.197	Round goby	RG		44	1	Neogobius melanostomus	U
01.FS01	198	01.FS01.198	Round goby	RG		45	1.1	Neogobius melanostomus	U
01.FS01	199	01.FS01.199	Round goby	RG		56	2	Neogobius melanostomus	U
01.FS01	200	01.FS01.200	Round goby	RG		59	2.6	Neogobius melanostomus	U
01.FS01	201	01.FS01.201	Round goby	RG		54	1.5	Neogobius melanostomus	U
01.FS01	202	01.FS01.202	Round goby	RG		41	0.7	Neogobius melanostomus	U
01.FS01	203	01.FS01.203	Round goby	RG		47	1.2	Neogobius melanostomus	U
01.FS01	204	01.FS01.204	Round goby	RG		45	1	Neogobius melanostomus	U
01.FS01	205	01.FS01.205	Round goby	RG		58	2.3	Neogobius melanostomus	U
01.FS01	206	01.FS01.206	Round goby	RG		51	1.5	Neogobius melanostomus	U
01.FS01	207	01.FS01.207	Round goby	RG		45	1.2	Neogobius melanostomus	U
01.FS01	208	01.FS01.208	Round goby	RG		42	1	Neogobius melanostomus	U
01.FS01	209	01.FS01.209	Round goby	RG		42	1.1	Neogobius melanostomus	U
01.FS01	210	01.FS01.210	Round goby	RG		47	1.5	Neogobius melanostomus	U
01.FS01	211	01.FS01.211	Round goby	RG		56	2.5	Neogobius melanostomus	U
01.FS01	212	01.FS01.212	Round goby	RG		56	2.5	Neogobius melanostomus	U
01.FS01	213	01.FS01.213	Round goby	RG		45	0.9	Neogobius melanostomus	U
01.FS01	214	01.FS01.214	Round goby	RG		53	1.7	Neogobius melanostomus	U
01.FS01	215	01.FS01.215	Round goby	RG		38	0.5	Neogobius melanostomus	U
01.FS01	216	01.FS01.216	Round goby	RG		49	1.2	Neogobius melanostomus	U
01.FS01	217	01.FS01.217	Round goby	RG		53	1.4	Neogobius melanostomus	U
01.FS01	218	01.FS01.218	Round goby	RG		48	1.3	Neogobius melanostomus	U
01.FS01	219	01.FS01.219	Round goby	RG		51	1.5	Neogobius melanostomus	U
01.FS01	220	01.FS01.220	Round goby	RG		71	4.6	Neogobius melanostomus	U
01.FS01	221	01.FS01.221	Round goby	RG		56	2.2	Neogobius melanostomus	F
01.FS01	222	01.FS01.222	Round goby	RG		66	3	Neogobius melanostomus	U
01.FS01	223	01.FS01.223	Round goby	RG		54	1.6	Neogobius melanostomus	U
01.FS01	224	01.FS01.224	Round goby	RG		58	2.1	Neogobius melanostomus	U
01.FS01	225	01.FS01.225	Round goby	RG		70	4	Neogobius melanostomus	U
01.FS01	226	01.FS01.226	Round goby	RG		58	2.3	Neogobius melanostomus	U
01.FS01	227	01.FS01.227	Round goby	RG		59	2.5	Neogobius melanostomus	U
01.FS01	228	01.FS01.228	Round goby	RG		60	2.7	Neogobius melanostomus	F
01.FS01	229	01.FS01.229	Round goby	RG		53	2	Neogobius melanostomus	F
01.FS01	230	01.FS01.230	Round goby	RG		54	2.5	Neogobius melanostomus	U
01.FS01	231	01.FS01.231	Round goby	RG		54	1.7	Neogobius melanostomus	U
01.FS01	232	01.FS01.232	Round goby	RG		53	1.6	Neogobius melanostomus	F
01.FS01	233	01.FS01.233	Round goby	RG		49	1.5	Neogobius melanostomus	U
01.FS01	234	01.FS01.234	Round goby	RG		51	1.4	Neogobius melanostomus	U
01.FS01	235	01.FS01.235	Round goby	RG		51	1.5	Neogobius melanostomus	U
01.FS01	236	01.FS01.236	Round goby	RG		51	1.5	Neogobius melanostomus	U
01.FS01	237	01.FS01.237	Round goby	RG		51	1.5	Neogobius melanostomus	F
01.FS01	238	01.FS01.238	Round goby	RG		41	0.7	Neogobius melanostomus	U
01.FS01	239	01.FS01.239	Round goby	RG		57	1.9	Neogobius melanostomus	U
01.FS01	240	01.FS01.240	Round goby	RG		53	1.5	Neogobius melanostomus	U
01.FS01	241	01.FS01.241	Round goby	RG		54	2	Neogobius melanostomus	F
01.FS01	242	01.FS01.242	Round goby	RG		51	1.4	Neogobius melanostomus	U
01.FS01	243	01.FS01.243	Round goby	RG		52	1.5	Neogobius melanostomus	U
01.FS01	244	01.FS01.244	Round goby	RG		54	1.7	Neogobius melanostomus	U
01.FS01	245	01.FS01.245	Round goby	RG		49	1.1	Neogobius melanostomus	U
01.U	246	01.U.246	Round goby	RG		45	1	Neogobius melanostomus	U
01.B	247	01.B.247	Round goby	RG		40	0.7	Neogobius melanostomus	U
01.C	248	01.C.248	Round goby	RG		51	1.4	Neogobius melanostomus	U
01.J	249	01.J.249	Round goby	RG		46	1	Neogobius melanostomus	U
01.M	250	01.M.250	Round goby	RG		47	1.2	Neogobius melanostomus	U
01.L	251	01.L.251	Round goby	RG		38	0.6	Neogobius melanostomus	U
01.F	252	01.F.252	Round goby	RG		38	0.7	Neogobius melanostomus	U
01.G	253	01.G.253	Round goby	RG		44	1.2	Neogobius melanostomus	U
01.I	254	01.I.254	Round goby	RG		42	0.9	Neogobius melanostomus	U
01.R	255	01.R.255	Round goby	RG		40	0.8	Neogobius melanostomus	U
01.A	256	01.A.256	Round goby	RG		43	1	Neogobius melanostomus	U
01.D	257	01.D.257	Round goby	RG		40	0.7	Neogobius melanostomus	U
04.FS01	258	04.FS01.258	Round goby	RG		47	1.4	Neogobius melanostomus	U
04.FS01	259	04.FS01.259	Round goby	RG		34	0.5	Neogobius melanostomus	U
04.FS01	260	04.FS01.260	Round goby	RG		43	1.2	Neogobius melanostomus	U
04.FS01	261	04.FS01.261	Round goby	RG		47	1.3	Neogobius melanostomus	U
04.FS01	262	04.FS01.262	Round goby	RG		49	1.5	Neogobius melanostomus	U
04.FS01	263	04.FS01.263	Round goby	RG		59	2.6	Neogobius melanostomus	U
04.FS01	264	04.FS01.264	Round goby	RG		53	1.8	Neogobius melanostomus	U
04.FS01	265	04.FS01.265	Round goby	RG		50	1.8	Neogobius melanostomus	U
04.FS01	266	04.FS01.266	Round goby	RG		48	1.3	Neogobius melanostomus	U
04.FS01	267	04.FS01.267	Round goby	RG		45	1.1	Neogobius melanostomus	U
04.FS01	268	04.FS01.268	Round goby	RG		44	1.2	Neogobius melanostomus	U
02.FS01	269	02.FS01.269	Round goby	RG		65		Neogobius melanostomus	M	cormorant goby
02.FS01	270	02.FS01.270	Round goby	RG		88		Neogobius melanostomus	F	cormorant goby
01.F	271	01.F.271	Round goby	RG		57	2.1	Neogobius melanostomus	U
01.H	272	01.H.272	Round goby	RG		62	2.7	Neogobius melanostomus	U
01.G	273	01.G.273	Round goby	RG		47	1.3	Neogobius melanostomus	U
01.C	274	01.C.274	Round goby	RG		52	1.5	Neogobius melanostomus	U
01.U	275	01.U.275	Round goby	RG		46	1.1	Neogobius melanostomus	U
01.B	276	01.B.276	Round goby	RG		54	1.9	Neogobius melanostomus	U
01.Q	277	01.Q.277	Round goby	RG		48	1.3	Neogobius melanostomus	U
01.A	278	01.A.278	Round goby	RG		46	1.3	Neogobius melanostomus	U
01.S	279	01.S.279	Round goby	RG		53	1.8	Neogobius melanostomus	F
01.L	280	01.L.280	Round goby	RG		46	1.1	Neogobius melanostomus	U
01.M	281	01.M.281	Round goby	RG		48	1.3	Neogobius melanostomus	U
01.N	282	01.N.282	Round goby	RG		45	1.1	Neogobius melanostomus	U
03.FS01	990	03.FS01.990	Round goby	RG		72	5.1	Neogobius melanostomus	U
03.FS01	991	03.FS01.991	Round goby	RG		46	1.3	Neogobius melanostomus	U
03.FS01	992	03.FS01.992	Round goby	RG		42	0.9	Neogobius melanostomus	U
03.FS01	993	03.FS01.993	Round goby	RG		72	5.3	Neogobius melanostomus	F
03.FS01	994	03.FS01.994	Round goby	RG		54	2.1	Neogobius melanostomus	U
03.FS01	995	03.FS01.995	Round goby	RG		52	1.9	Neogobius melanostomus	U
07.FS01	283	07.FS01.283	Round goby	RG		106	17.7	Neogobius melanostomus	M	electrofishing goby
07.FS01	284	07.FS01.284	Round goby	RG		103	18.5	Neogobius melanostomus	M	electrofishing goby
07.FS01	285	07.FS01.285	Round goby	RG		117	26.5	Neogobius melanostomus	M	electrofishing goby
07.FS01	286	07.FS01.286	Round goby	RG		99	17.1	Neogobius melanostomus	M	electrofishing goby
07.FS01	287	07.FS01.287	Round goby	RG		111	26.4	Neogobius melanostomus	M	electrofishing goby
07.FS01	288	07.FS01.288	Round goby	RG		106	22.1	Neogobius melanostomus	M	electrofishing goby
07.FS01	289	07.FS01.289	Round goby	RG		107	21.2	Neogobius melanostomus	M	electrofishing goby
07.FS01	290	07.FS01.290	Round goby	RG		88	11.4	Neogobius melanostomus	M	electrofishing goby
07.FS01	291	07.FS01.291	Round goby	RG		106	20.7	Neogobius melanostomus	M	electrofishing goby
05.FS01	292	05.FS01.292	Round goby	RG		52	2.4	Neogobius melanostomus	F	pier seining goby
05.FS01	293	05.FS01.293	Round goby	RG		52	2.1	Neogobius melanostomus	U	pier seining goby
05.FS01	294	05.FS01.294	Round goby	RG		52	2.1	Neogobius melanostomus	F	pier seining goby
05.FS01	295	05.FS01.295	Round goby	RG		47	1.6	Neogobius melanostomus	U	pier seining goby
05.FS01	296	05.FS01.296	Round goby	RG		51	2	Neogobius melanostomus	F	pier seining goby
01.A	297	01.A.297	Round goby	RG		49	1.4	Neogobius melanostomus	U	tank fish killed 7/5
01.R	298	01.R.298	Round goby	RG		55	1.9	Neogobius melanostomus	U	tank fish killed 7/5
01.S	299	01.S.299	Round goby	RG		49	1.7	Neogobius melanostomus	F	tank fish killed 7/5
01.C	300	01.C.300	Round goby	RG		55	2	Neogobius melanostomus	U	tank fish killed 7/5
01.D	301	01.D.301	Round goby	RG		44	1	Neogobius melanostomus	U	tank fish killed 7/5
01.T	302	01.T.302	Round goby	RG		45	1.2	Neogobius melanostomus	U	tank fish killed 7/5
01.E	303	01.E.303	Round goby	RG		50	1.4	Neogobius melanostomus	U	tank fish killed 7/5
01.F	304	01.F.304	Round goby	RG		55	2	Neogobius melanostomus	U	tank fish killed 7/5
01.G	305	01.G.305	Round goby	RG		51	2	Neogobius melanostomus	F	tank fish killed 7/5
01.N	306	01.N.306	Round goby	RG		39	0.7	Neogobius melanostomus	U	tank fish killed 7/5
01.K	307	01.K.307	Round goby	RG		42	0.8	Neogobius melanostomus	U	tank fish killed 7/5
01.J	308	01.J.308	Round goby	RG		46	1.1	Neogobius melanostomus	U	tank fish killed 7/5
06.FS01	309	06.FS01.309	Round goby	RG		54	2.7	Neogobius melanostomus	F
06.FS01	310	06.FS01.310	Round goby	RG		51	2.1	Neogobius melanostomus	F
06.FS01	311	06.FS01.311	Round goby	RG		44	1.5	Neogobius melanostomus	M
06.FS01	312	06.FS01.312	Round goby	RG		49	1.8	Neogobius melanostomus	F
06.FS01	313	06.FS01.313	Round goby	RG		40	0.9	Neogobius melanostomus	U
06.FS01	314	06.FS01.314	Round goby	RG		42	0.9	Neogobius melanostomus	U
06.FS01	315	06.FS01.315	Round goby	RG		38	0.8	Neogobius melanostomus	U
06.FS01	316	06.FS01.316	Round goby	RG		40	0.8	Neogobius melanostomus	U
05.FS02	317	05.FS02.317	Round goby	RG		103	16	Neogobius melanostomus	U
05.FS02	318	05.FS02.318	Round goby	RG		116	25.1	Neogobius melanostomus	U
05.FS02	319	05.FS02.319	Round goby	RG		95	13.2	Neogobius melanostomus	F
05.FS02	320	05.FS02.320	Round goby	RG		82	8	Neogobius melanostomus	F
05.FS02	321	05.FS02.321	Round goby	RG		105	17.4	Neogobius melanostomus	M
05.FS02	322	05.FS02.322	Round goby	RG		104	17.4	Neogobius melanostomus	F
05.FS02	323	05.FS02.323	Round goby	RG		79	6.6	Neogobius melanostomus	U
05.FS02	324	05.FS02.324	Round goby	RG		80	8.4	Neogobius melanostomus	F
05.FS02	325	05.FS02.325	Round goby	RG		89	11.6	Neogobius melanostomus	F
05.FS02	326	05.FS02.326	Round goby	RG		82	8.1	Neogobius melanostomus	F
05.FS02	327	05.FS02.327	Round goby	RG		76	6.1	Neogobius melanostomus	U
05.FS02	328	05.FS02.328	Round goby	RG		83	8.5	Neogobius melanostomus	M
05.FS02	329	05.FS02.329	Round goby	RG		81	8.7	Neogobius melanostomus	M
08.FS01	330	08.FS01.330	Round goby	RG		34	0.5	Neogobius melanostomus	M
08.FS01	331	08.FS01.331	Round goby	RG		39	0.8	Neogobius melanostomus	F
08.FS01	332	08.FS01.332	Round goby	RG		39	0.5	Neogobius melanostomus	F
08.FS01	333	08.FS01.333	Round goby	RG		32	0.4	Neogobius melanostomus	U
08.FS01	334	08.FS01.334	Round goby	RG		45	1.3	Neogobius melanostomus	U
08.FS01	335	08.FS01.335	Round goby	RG		42	1.1	Neogobius melanostomus	U
09.FS01	336	09.FS01.336	Round goby	RG		61	3.2	Neogobius melanostomus	M
09.FS01	337	09.FS01.337	Round goby	RG		55	2.4	Neogobius melanostomus	U
10.FS01	338	10.FS01.338	Round goby	RG		46	1.4	Neogobius melanostomus	U
10.FS01	339	10.FS01.339	Round goby	RG		40	0.8	Neogobius melanostomus	U
10.FS01	340	10.FS01.340	Round goby	RG		50	1.7	Neogobius melanostomus	F
10.FS01	341	10.FS01.341	Round goby	RG		54	2.2	Neogobius melanostomus	F
10.FS01	342	10.FS01.342	Round goby	RG		48	1.8	Neogobius melanostomus	U
11.FS01	343	11.FS01.343	Round goby	RG		50	1.9	Neogobius melanostomus	F
11.FS01	344	11.FS01.344	Round goby	RG		53	2.1	Neogobius melanostomus	M
11.FS01	345	11.FS01.345	Round goby	RG		39	0.8	Neogobius melanostomus	U
11.FS01	346	11.FS01.346	Round goby	RG		52	1.9	Neogobius melanostomus	U
11.FS01	347	11.FS01.347	Round goby	RG		52	2.2	Neogobius melanostomus	U
11.FS01	348	11.FS01.348	Round goby	RG		64	3.7	Neogobius melanostomus	U
11.FS01	349	11.FS01.349	Round goby	RG		54	2.4	Neogobius melanostomus	F
11.FS01	350	11.FS01.350	Round goby	RG		64	4	Neogobius melanostomus	U
11.FS01	351	11.FS01.351	Round goby	RG		64	3.8	Neogobius melanostomus	F
11.FS01	352	11.FS01.352	Round goby	RG		59	3.6	Neogobius melanostomus	F
11.FS01	353	11.FS01.353	Round goby	RG		58	2.8	Neogobius melanostomus	U
11.FS01	354	11.FS01.354	Round goby	RG		57	2.9	Neogobius melanostomus	F
04.FS01	355	04.FS01.355	Round goby	RG		90	NA	Neogobius melanostomus	F
01.A	356	01.A.356	Round goby	RG		57	2.3	Neogobius melanostomus	U	tank fish killed 7/18
01.O	357	01.O.357	Round goby	RG		65	3.4	Neogobius melanostomus	U	tank fish killed 7/18
01.P	358	01.P.358	Round goby	RG		67	3.5	Neogobius melanostomus	U	tank fish killed 7/18
01.Q	359	01.Q.359	Round goby	RG		65	3.2	Neogobius melanostomus	U	tank fish killed 7/18
01.J	360	01.J.360	Round goby	RG		43	1	Neogobius melanostomus	U	tank fish killed 7/18
01.K	361	01.K.361	Round goby	RG		46	1.1	Neogobius melanostomus	U	tank fish killed 7/18
01.M	362	01.M.362	Round goby	RG		53	1.6	Neogobius melanostomus	U	tank fish killed 7/18
01.N	363	01.N.363	Round goby	RG		50	1.4	Neogobius melanostomus	U	tank fish killed 7/18
01.E	364	01.E.364	Round goby	RG		53	1.7	Neogobius melanostomus	U	tank fish killed 7/18
01.F	365	01.F.365	Round goby	RG		52	1.6	Neogobius melanostomus	U	tank fish killed 7/18
01.H	366	01.H.366	Round goby	RG		67	3.5	Neogobius melanostomus	U	tank fish killed 7/18
01.I	367	01.I.367	Round goby	RG		58	2.5	Neogobius melanostomus	U	tank fish killed 7/18
01.T	368	01.T.368	Round goby	RG		44	1	Neogobius melanostomus	U	tank fish killed 7/18
01.U	369	01.U.369	Round goby	RG		52	1.6	Neogobius melanostomus	U	tank fish killed 7/18
01.C	370	01.C.370	Round goby	RG		59	NA	Neogobius melanostomus	U	tank fish killed 7/18
01.D	371	01.D.371	Round goby	RG		44	1.1	Neogobius melanostomus	U	tank fish killed 7/18
05.FS02	372	05.FS02.372	Round goby	RG		111		Neogobius melanostomus	M
05.FS02	373	05.FS02.373	Round goby	RG		87		Neogobius melanostomus	M
05.FS02	374	05.FS02.374	Round goby	RG		92		Neogobius melanostomus	F
05.FS02	375	05.FS02.375	Round goby	RG		85		Neogobius melanostomus	F
01.P	503	01.P.503	Round goby	RG		51	1.6	Neogobius melanostomus	U	tank fish killed 7/26
01.P	512	01.P.512	Round goby	RG		59	2.5	Neogobius melanostomus	U	tank fish killed 7/26
01.P	513	01.P.513	Round goby	RG		52	1.7	Neogobius melanostomus	U	tank fish killed 7/26
01.F	509	01.F.509	Round goby	RG		61	2.7	Neogobius melanostomus	U	tank fish killed 7/26
01.E	510	01.E.510	Round goby	RG		51	1.6	Neogobius melanostomus	U	tank fish killed 7/26
01.C	500	01.C.500	Round goby	RG		44	1	Neogobius melanostomus	U	tank fish killed 7/26
01.C	514	01.C.514	Round goby	RG		43	0.9	Neogobius melanostomus	U	tank fish killed 7/26
01.C	515	01.C.515	Round goby	RG		44	1	Neogobius melanostomus	U	tank fish killed 7/26
01.A	504	01.A.504	Round goby	RG		43	1	Neogobius melanostomus	U	tank fish killed 7/26
01.A	516	01.A.516	Round goby	RG		47	1.1	Neogobius melanostomus	U	tank fish killed 7/26
01.A	517	01.A.517	Round goby	RG		39	0.6	Neogobius melanostomus	U	tank fish killed 7/26
01.A	518	01.A.518	Round goby	RG		44	1	Neogobius melanostomus	U	tank fish killed 7/26
01.K	506	01.K.506	Round goby	RG		41	0.8	Neogobius melanostomus	U	tank fish killed 7/26
01.K	519	01.K.519	Round goby	RG		40	0.7	Neogobius melanostomus	U	tank fish killed 7/26
01.K	520	01.K.520	Round goby	RG		37	0.5	Neogobius melanostomus	U	tank fish killed 7/26
01.K	521	01.K.521	Round goby	RG		35	0.4	Neogobius melanostomus	U	tank fish killed 7/26
01.S	505	01.S.505	Round goby	RG		61	2.6	Neogobius melanostomus	U	tank fish killed 7/26
01.S	522	01.S.522	Round goby	RG		45	1.1	Neogobius melanostomus	U	tank fish killed 7/26
01.S	523	01.S.523	Round goby	RG		53	1.6	Neogobius melanostomus	U	tank fish killed 7/26
01.S	524	01.S.524	Round goby	RG		51	1.5	Neogobius melanostomus	U	tank fish killed 7/26
01.N	507	01.N.507	Round goby	RG		45	0.9	Neogobius melanostomus	U	tank fish killed 7/26
01.N	525	01.N.525	Round goby	RG		44	0.9	Neogobius melanostomus	U	tank fish killed 7/26
01.N	526	01.N.526	Round goby	RG		37	0.7	Neogobius melanostomus	U	tank fish killed 7/26
01.N	527	01.N.527	Round goby	RG		40	0.6	Neogobius melanostomus	U	tank fish killed 7/26
01.N	528	01.N.528	Round goby	RG		38	0.5	Neogobius melanostomus	U	tank fish killed 7/26
01.U	501	01.U.501	Round goby	RG		47	1.1	Neogobius melanostomus	U	tank fish killed 7/26
01.U	529	01.U.529	Round goby	RG		38	0.7	Neogobius melanostomus	U	tank fish killed 7/26
01.U	530	01.U.530	Round goby	RG		37	0.5	Neogobius melanostomus	U	tank fish killed 7/26
01.O	531	01.O.531	Round goby	RG		61	2.7	Neogobius melanostomus	U	tank fish killed 7/26
01.O	532	01.O.532	Round goby	RG		45	1.1	Neogobius melanostomus	U	tank fish killed 7/26
01.O	533	01.O.533	Round goby	RG		52	1.7	Neogobius melanostomus	U	tank fish killed 7/26
01.D	502	01.D.502	Round goby	RG		44	0.9	Neogobius melanostomus	U	tank fish killed 7/26
01.D	534	01.D.534	Round goby	RG		42	0.8	Neogobius melanostomus	U	tank fish killed 7/26
01.D	535	01.D.535	Round goby	RG		41	0.7	Neogobius melanostomus	U	tank fish killed 7/26
01.T	536	01.T.536	Round goby	RG		48	1.2	Neogobius melanostomus	U	tank fish killed 7/26
01.T	537	01.T.537	Round goby	RG		42	0.7	Neogobius melanostomus	U	tank fish killed 7/26
01.T	538	01.T.538	Round goby	RG		40	0.7	Neogobius melanostomus	U	tank fish killed 7/26
01.T	539	01.T.539	Round goby	RG		37	0.6	Neogobius melanostomus	U	tank fish killed 7/26
01.J	508	01.J.508	Round goby	RG		42	0.9	Neogobius melanostomus	U	tank fish killed 7/26
01.J	540	01.J.540	Round goby	RG		38	0.6	Neogobius melanostomus	U	tank fish killed 7/26
01.J	541	01.J.541	Round goby	RG		43	0.7	Neogobius melanostomus	U	tank fish killed 7/26
01.J	542	01.J.542	Round goby	RG		36	0.4	Neogobius melanostomus	U	tank fish killed 7/26
01.Q	543	01.Q.543	Round goby	RG		57	2.1	Neogobius melanostomus	U	tank fish killed 7/26
01.Q	544	01.Q.544	Round goby	RG		51	1.5	Neogobius melanostomus	U	tank fish killed 7/26
01.Q	545	01.Q.545	Round goby	RG		44	1.1	Neogobius melanostomus	U	tank fish killed 7/26
01.F	511	01.F.511	Round goby	RG		47	1.3	Neogobius melanostomus	U	tank fish killed 7/26
01.F	546	01.F.546	Round goby	RG		47	1.3	Neogobius melanostomus	U	tank fish killed 7/26
01.F	547	01.F.547	Round goby	RG		47	1.2	Neogobius melanostomus	U	tank fish killed 7/26
01.E	548	01.E.548	Round goby	RG		52	1.6	Neogobius melanostomus	U	tank fish killed 7/26
01.E	549	01.E.549	Round goby	RG		42	0.9	Neogobius melanostomus	U	tank fish killed 7/26
14.FS01	550	14.FS01.550	Round goby	RG		80		Neogobius melanostomus	M
14.FS01	551	14.FS01.551	Round goby	RG		81		Neogobius melanostomus	U
14.FS01	552	14.FS01.552	Round goby	RG		77		Neogobius melanostomus	U
13.FS01	553	13.FS01.553	Round goby	RG		77		Neogobius melanostomus	U
13.FS01	554	13.FS01.554	Round goby	RG		58		Neogobius melanostomus	F
13.FS01	555	13.FS01.555	Round goby	RG		68		Neogobius melanostomus	M
13.FS01	556	13.FS01.556	Round goby	RG		82		Neogobius melanostomus	M
13.FS01	557	13.FS01.557	Round goby	RG		58		Neogobius melanostomus	F
13.FS01	558	13.FS01.558	Round goby	RG		86		Neogobius melanostomus	F
13.FS01	559	13.FS01.559	Round goby	RG		99		Neogobius melanostomus	M
13.FS01	560	13.FS01.560	Round goby	RG		59		Neogobius melanostomus	F
13.FS01	561	13.FS01.561	Round goby	RG		72		Neogobius melanostomus	F
13.FS01	562	13.FS01.562	Round goby	RG		25		Neogobius melanostomus	U
13.FS01	563	13.FS01.563	Round goby	RG		48		Neogobius melanostomus	U
13.FS01	564	13.FS01.564	Round goby	RG		49		Neogobius melanostomus	U
13.FS01	565	13.FS01.565	Round goby	RG		45		Neogobius melanostomus	U
13.FS01	566	13.FS01.566	Round goby	RG		60		Neogobius melanostomus	F
13.FS01	567	13.FS01.567	Round goby	RG		61		Neogobius melanostomus	F
13.FS01	568	13.FS01.568	Round goby	RG		77		Neogobius melanostomus	F
13.FS01	569	13.FS01.569	Round goby	RG		87		Neogobius melanostomus	F
13.FS01	570	13.FS01.570	Round goby	RG		91		Neogobius melanostomus	F
05.FS03	571	05.FS03.571	Round goby	RG		48		Neogobius melanostomus	U
05.FS03	572	05.FS03.572	Round goby	RG		41		Neogobius melanostomus	U
05.FS03	573	05.FS03.573	Round goby	RG		47		Neogobius melanostomus	F
05.FS03	574	05.FS03.574	Round goby	RG		55		Neogobius melanostomus	F
05.FS03	575	05.FS03.575	Round goby	RG		58		Neogobius melanostomus	F
05.FS03	576	05.FS03.576	Round goby	RG		53		Neogobius melanostomus	F
06.FS02	577	06.FS02.577	Round goby	RG		37		Neogobius melanostomus	U
06.FS02	578	06.FS02.578	Round goby	RG		48		Neogobius melanostomus	U
06.FS02	579	06.FS02.579	Round goby	RG		47		Neogobius melanostomus	U
06.FS02	580	06.FS02.580	Round goby	RG		47		Neogobius melanostomus	U
06.FS02	581	06.FS02.581	Round goby	RG		52		Neogobius melanostomus	F
06.FS02	582	06.FS02.582	Round goby	RG		57		Neogobius melanostomus	F
06.FS02	583	06.FS02.583	Round goby	RG		52		Neogobius melanostomus	U
06.FS02	584	06.FS02.584	Round goby	RG		60		Neogobius melanostomus	F
06.FS02	585	06.FS02.585	Round goby	RG		60		Neogobius melanostomus	F
06.FS02	586	06.FS02.586	Round goby	RG		60		Neogobius melanostomus	F
15.FS01	587	15.FS01.587	Round goby	RG		83		Neogobius melanostomus	F	15.FS01 = 8/20/19 Trawl
15.FS01	588	15.FS01.588	Round goby	RG		71		Neogobius melanostomus	M
15.FS01	589	15.FS01.589	Round goby	RG		73		Neogobius melanostomus	U
15.FS01	590	15.FS01.590	Round goby	RG		60		Neogobius melanostomus	U
15.FS01	591	15.FS01.591	Round goby	RG		62		Neogobius melanostomus	F
15.FS01	592	15.FS01.592	Round goby	RG		60		Neogobius melanostomus	M
15.FS01	593	15.FS01.593	Round goby	RG		59		Neogobius melanostomus	F
15.FS01	594	15.FS01.594	Round goby	RG		25		Neogobius melanostomus	U
15.FS01	595	15.FS01.595	Round goby	RG		22		Neogobius melanostomus	U
15.FS01	596	15.FS01.596	Round goby	RG		29		Neogobius melanostomus	U
15.FS01	597	15.FS01.597	Round goby	RG		37		Neogobius melanostomus	U
15.FS01	598	15.FS01.598	Round goby	RG		32		Neogobius melanostomus	U
15.FS01	599	15.FS01.599	Round goby	RG		33		Neogobius melanostomus	U
15.FS01	600	15.FS01.600	Round goby	RG		42		Neogobius melanostomus	U
15.FS01	601	15.FS01.601	Round goby	RG		44		Neogobius melanostomus	U
15.FS01	602	15.FS01.602	Round goby	RG		46		Neogobius melanostomus	U
15.FS02	603	15.FS02.603	Round goby	RG		23		Neogobius melanostomus	U	15.FS02 = 8/28/19 Trawl
15.FS02	604	15.FS02.604	Round goby	RG		29		Neogobius melanostomus	U
15.FS02	605	15.FS02.605	Round goby	RG		22		Neogobius melanostomus	U
15.FS02	606	15.FS02.606	Round goby	RG		32		Neogobius melanostomus	U
15.FS02	607	15.FS02.607	Round goby	RG		38		Neogobius melanostomus	U
15.FS02	608	15.FS02.608	Round goby	RG		31		Neogobius melanostomus	U
15.FS02	609	15.FS02.609	Round goby	RG		41		Neogobius melanostomus	U
15.FS02	610	15.FS02.610	Round goby	RG		40		Neogobius melanostomus	U
15.FS02	611	15.FS02.611	Round goby	RG		55		Neogobius melanostomus	U
15.FS02	612	15.FS02.612	Round goby	RG		57		Neogobius melanostomus	U
15.FS02	613	15.FS02.613	Round goby	RG		56		Neogobius melanostomus	U
15.FS02	614	15.FS02.614	Round goby	RG		82		Neogobius melanostomus	U
15.FS02	615	15.FS02.615	Round goby	RG		69		Neogobius melanostomus	U
15.FS02	616	15.FS02.616	Round goby	RG		62		Neogobius melanostomus	F
15.FS02	617	15.FS02.617	Round goby	RG		77		Neogobius melanostomus	F
15.FS02	618	15.FS02.618	Round goby	RG		68		Neogobius melanostomus	F
15.FS02	619	15.FS02.619	Round goby	RG		92		Neogobius melanostomus	U
15.FS02	620	15.FS02.620	Round goby	RG		95		Neogobius melanostomus	U
15.FS02	621	15.FS02.621	Round goby	RG		92		Neogobius melanostomus	U
15.FS02	622	15.FS02.622	Round goby	RG		83		Neogobius melanostomus	U
15.FS02	623	15.FS02.623	Round goby	RG		88		Neogobius melanostomus	U
15.FS02	624	15.FS02.624	Round goby	RG		89		Neogobius melanostomus	U
15.FS03	625	15.FS03.625	Round goby	RG		23		Neogobius melanostomus	U	15.FS03= 9/17/19 Trawl
15.FS03	626	15.FS03.626	Round goby	RG		23		Neogobius melanostomus	U
15.FS03	627	15.FS03.627	Round goby	RG		29		Neogobius melanostomus	U
15.FS03	628	15.FS03.628	Round goby	RG		31		Neogobius melanostomus	U
15.FS03	629	15.FS03.629	Round goby	RG		31		Neogobius melanostomus	U
15.FS03	630	15.FS03.630	Round goby	RG		32		Neogobius melanostomus	U
15.FS03	631	15.FS03.631	Round goby	RG		43		Neogobius melanostomus	U
15.FS03	632	15.FS03.632	Round goby	RG		44		Neogobius melanostomus	U
15.FS03	633	15.FS03.633	Round goby	RG		42		Neogobius melanostomus	U
15.FS03	634	15.FS03.634	Round goby	RG		55		Neogobius melanostomus	U
15.FS03	635	15.FS03.635	Round goby	RG		66		Neogobius melanostomus	U
15.FS03	636	15.FS03.636	Round goby	RG		68		Neogobius melanostomus	U
15.FS03	637	15.FS03.637	Round goby	RG		65		Neogobius melanostomus	U
15.FS03	638	15.FS03.638	Round goby	RG		73		Neogobius melanostomus	U
15.FS03	639	15.FS03.639	Round goby	RG		77		Neogobius melanostomus	U
15.FS03	640	15.FS03.640	Round goby	RG		72		Neogobius melanostomus	U
15.FS03	641	15.FS03.641	Round goby	RG		82		Neogobius melanostomus	U
15.FS03	642	15.FS03.642	Round goby	RG		103		Neogobius melanostomus	U
15.FS03	643	15.FS03.643	Round goby	RG		17		Neogobius melanostomus	U

## Sheet: SAMPLE_INPUT&TANK_CONDITIONS
SITE_CODE	SAMPLE_NUMBER	SITE_SAMPLE_ID	SAMPLE_DATE	TIME_START	TIME_STOP	TEMP	PH	DO	DO_PERC	AMMONIA	HUMIDITY	FIELD_SAMPLE	TREATMENT	MORTALITY	NOTE
1	FS	01.FS	2019-05-21	NA	NA	NA	NA	NA	NA	NA	NA	Y	NONE		5 collected
1	FS01	01.FS01	2019-05-22	NA	NA	NA	NA	NA	NA	NA	NA	Y	NONE		~100 collected
4	FS01	04.FS01	2019-06-18	12:30:00	12:50:00	20.1	NA	NA	NA	NA	NA	Y	NONE		Dutchman island ~100 collected
3	FS01	03.FS01	2019-06-11	NA	NA	NA	NA	NA	NA	NA	NA	Y	NONE		under I-81 bridge 6 collected
2	FS01	02.FS01	2019-06-19	NA	NA	NA	NA	NA	NA	NA	NA	Y	NONE		cormorant gut 2 collected
1	A	01.A	2019-05-21	10:00:00	12:00:00	12.9	NA	NA	NA	0.25	58	N	NONE
1	B	01.B	2019-05-21	10:00:00	12:00:00	12.6	NA	NA	NA	0	58	N	NONE
1	C	01.C	2019-05-21	10:00:00	12:00:00	12.5	NA	NA	NA	0	58	N	NONE
1	D	01.D	2019-05-21	10:00:00	12:00:00	12.2	NA	NA	NA	0	58	N	NONE
1	E	01.E	2019-05-21	10:00:00	12:00:00	12.5	NA	NA	NA	0	58	N	NONE
1	F	01.F	2019-05-21	10:00:00	12:00:00	12.6	NA	NA	NA	0	58	N	NONE
1	G	01.G	2019-05-21	10:00:00	12:00:00	12.5	NA	NA	NA	0	58	N	NONE
1	H	01.H	2019-05-21	10:00:00	12:00:00	12.5	NA	NA	NA	0	58	N	NONE
1	I	01.I	2019-05-21	10:00:00	12:00:00	12.3	NA	NA	NA	0	58	N	NONE
1	J	01.J	2019-05-21	10:00:00	12:00:00	12.6	NA	NA	NA	0	58	N	NONE
1	K	01.K	2019-05-21	10:00:00	12:00:00	12.6	NA	NA	NA	0	58	N	NONE
1	L	01.L	2019-05-21	10:00:00	12:00:00	12.5	NA	NA	NA	0	58	N	NONE
1	M	01.M	2019-05-21	10:00:00	12:00:00	12.5	NA	NA	NA	0	58	N	NONE
1	N	01.N	2019-05-21	10:00:00	12:00:00	12.7	NA	NA	NA	0	58	N	NONE	1
1	O	01.O	2019-05-21	10:00:00	12:00:00	12.5	NA	NA	NA	0	58	N	NONE
1	P	01.P	2019-05-21	10:00:00	12:00:00	12.5	NA	NA	NA	0	58	N	NONE
1	Q	01.Q	2019-05-21	10:00:00	12:00:00	12.2	NA	NA	NA	0	58	N	NONE
1	A	01.A	2019-05-22	09:30:00	11:00:00	12.5	NA	NA	NA	0	76	N	NONE
1	B	01.B	2019-05-22	09:30:00	11:00:00	12.5	NA	NA	NA	0	76	N	NONE
1	C	01.C	2019-05-22	09:30:00	11:00:00	12.5	NA	NA	NA	0	76	N	NONE
1	D	01.D	2019-05-22	09:30:00	11:00:00	12.3	NA	NA	NA	0	76	N	NONE	1
1	E	01.E	2019-05-22	09:30:00	11:00:00	12.4	NA	NA	NA	0	76	N	NONE
1	F	01.F	2019-05-22	09:30:00	11:00:00	12.2	NA	NA	NA	0	76	N	NONE
1	G	01.G	2019-05-22	09:30:00	11:00:00	12.2	NA	NA	NA	0	76	N	NONE
1	H	01.H	2019-05-22	09:30:00	11:00:00	12.2	NA	NA	NA	0	76	N	NONE
1	I	01.I	2019-05-22	09:30:00	11:00:00	12.2	NA	NA	NA	0	76	N	NONE
1	J	01.J	2019-05-22	09:30:00	11:00:00	12.4	NA	NA	NA	0	76	N	NONE
1	K	01.K	2019-05-22	09:30:00	11:00:00	12.4	NA	NA	NA	0	76	N	NONE
1	L	01.L	2019-05-22	09:30:00	11:00:00	12.3	NA	NA	NA	0	76	N	NONE
1	M	01.M	2019-05-22	09:30:00	11:00:00	12.3	NA	NA	NA	0	76	N	NONE
1	N	01.N	2019-05-22	09:30:00	11:00:00	12.5	NA	NA	NA	0	76	N	NONE
1	O	01.O	2019-05-22	09:30:00	11:00:00	12.4	NA	NA	NA	0	76	N	NONE
1	A	01.A	2019-05-23	14:00:00	18:00:00	13.8	NA	NA	NA	0.25	66	N	NONE
1	B	01.B	2019-05-23	14:00:00	18:00:00	13.7	NA	NA	NA	0.25	66	N	NONE
1	C	01.C	2019-05-23	14:00:00	18:00:00	13.7	NA	NA	NA	0.25	66	N	NONE
1	D	01.D	2019-05-23	14:00:00	18:00:00	13.5	NA	NA	NA	0.25	66	N	NONE
1	E	01.E	2019-05-23	14:00:00	18:00:00	13.7	NA	NA	NA	0.25	66	N	NONE
1	F	01.F	2019-05-23	14:00:00	18:00:00	13.6	NA	NA	NA	0.25	66	N	NONE
1	G	01.G	2019-05-23	14:00:00	18:00:00	13.7	NA	NA	NA	0.25	66	N	NONE
1	H	01.H	2019-05-23	14:00:00	18:00:00	13.5	NA	NA	NA	0.25	66	N	NONE	1
1	I	01.I	2019-05-23	14:00:00	18:00:00	13.3	NA	NA	NA	0.25	66	N	NONE
1	J	01.J	2019-05-23	14:00:00	18:00:00	13.8	NA	NA	NA	0.25	66	N	NONE	1
1	K	01.K	2019-05-23	14:00:00	18:00:00	13.8	NA	NA	NA	0.25	66	N	NONE
1	L	01.L	2019-05-23	14:00:00	18:00:00	13.6	NA	NA	NA	0.25	66	N	NONE
1	M	01.M	2019-05-23	14:00:00	18:00:00	13.5	NA	NA	NA	0.25	66	N	NONE
1	N	01.N	2019-05-23	14:00:00	18:00:00	13.7	NA	NA	NA	0.25	66	N	NONE
1	O	01.O	2019-05-23	14:00:00	18:00:00	13.8	NA	NA	NA	0.25	66	N	NONE
1	P	01.P	2019-05-23	14:00:00	18:00:00	13.5	NA	NA	NA	0.25	66	N	NONE
1	Q	01.Q	2019-05-23	14:00:00	18:00:00	13.4	NA	NA	NA	0.25	66	N	NONE
1	R	01.R	2019-05-23	14:00:00	18:00:00	13.5	NA	NA	NA	0.25	66	N	NONE
1	A	01.A	2019-05-24	10:00:00	12:00:00	13.5	NA	NA	NA	0.25	69	N	SHRIMP
1	B	01.B	2019-05-24	10:00:00	12:00:00	13.4	NA	NA	NA	0.5	69	N	BLOODW
1	C	01.C	2019-05-24	10:00:00	12:00:00	13.4	NA	NA	NA	0.25	69	N	BLOODW
1	D	01.D	2019-05-24	10:00:00	12:00:00	13.2	NA	NA	NA	0.5	69	N	BLOODW
1	E	01.E	2019-05-24	10:00:00	12:00:00	13.4	NA	NA	NA	0.25	69	N	OCEANMUS
1	F	01.F	2019-05-24	10:00:00	12:00:00	13.3	NA	NA	NA	0.25	69	N	OCEANMUS
1	G	01.G	2019-05-24	10:00:00	12:00:00	13.4	NA	NA	NA	0.25	69	N	OCEANMUS
1	H	01.H	2019-05-24	10:00:00	12:00:00	13.2	NA	NA	NA	0.5	69	N	OCEANMUS
1	I	01.I	2019-05-24	10:00:00	12:00:00	13.1	NA	NA	NA	0.5	69	N	OCEANMUS
1	J	01.J	2019-05-24	10:00:00	12:00:00	13.4	NA	NA	NA	0.25	69	N	DRESS
1	K	01.K	2019-05-24	10:00:00	12:00:00	13.4	NA	NA	NA	0.25	69	N	DRESS
1	L	01.L	2019-05-24	10:00:00	12:00:00	13.2	NA	NA	NA	0.25	69	N	DRESS
1	M	01.M	2019-05-24	10:00:00	12:00:00	13.2	NA	NA	NA	0.25	69	N	DRESS
1	N	01.N	2019-05-24	10:00:00	12:00:00	13.5	NA	NA	NA	0.25	69	N	DRESS
1	O	01.O	2019-05-24	10:00:00	12:00:00	13.4	NA	NA	NA	0.25	69	N	SHRIMP
1	P	01.P	2019-05-24	10:00:00	12:00:00	13.2	NA	NA	NA	0.25	69	N	SHRIMP
1	Q	01.Q	2019-05-24	10:00:00	12:00:00	13.2	NA	NA	NA	0.25	69	N	SHRIMP
1	R	01.R	2019-05-24	10:00:00	12:00:00	13.2	NA	NA	NA	0.25	69	N	SHRIMP
1	S	01.S	2019-05-24	10:00:00	12:00:00	13.4	NA	NA	NA	0	69	N	SHRIMP
1	T	01.T	2019-05-24	10:00:00	12:00:00	13.6	NA	NA	NA	0	69	N	BLOODW
1	U	01.U	2019-05-24	10:00:00	12:00:00	13.4	NA	NA	NA	0	69	N	BLOODW
1	A	01.A	2019-05-25	15:30:00	16:30:00	13.1	NA	NA	NA	0.25	66	N	SHRIMP
1	B	01.B	2019-05-25	15:30:00	16:30:00	13.2	NA	NA	NA	0.5	66	N	BLOODW	1
1	C	01.C	2019-05-25	15:30:00	16:30:00	13.1	NA	NA	NA	0.25	66	N	BLOODW
1	D	01.D	2019-05-25	15:30:00	16:30:00	12.9	NA	NA	NA	0.25	66	N	BLOODW
1	E	01.E	2019-05-25	15:30:00	16:30:00	13.1	NA	NA	NA	0.25	66	N	OCEANMUS
1	F	01.F	2019-05-25	15:30:00	16:30:00	13	NA	NA	NA	0.25	66	N	OCEANMUS
1	G	01.G	2019-05-25	15:30:00	16:30:00	13.1	NA	NA	NA	0.25	66	N	OCEANMUS
1	H	01.H	2019-05-25	15:30:00	16:30:00	12.9	NA	NA	NA	0.25	66	N	OCEANMUS
1	I	01.I	2019-05-25	15:30:00	16:30:00	12.8	NA	NA	NA	0.25	66	N	OCEANMUS
1	J	01.J	2019-05-25	15:30:00	16:30:00	13.3	NA	NA	NA	0.25	66	N	DRESS
1	K	01.K	2019-05-25	15:30:00	16:30:00	13.2	NA	NA	NA	0.25	66	N	DRESS
1	L	01.L	2019-05-25	15:30:00	16:30:00	13	NA	NA	NA	0.25	66	N	DRESS
1	M	01.M	2019-05-25	15:30:00	16:30:00	12.9	NA	NA	NA	0.25	66	N	DRESS
1	N	01.N	2019-05-25	15:30:00	16:30:00	13.2	NA	NA	NA	0.25	66	N	DRESS
1	O	01.O	2019-05-25	15:30:00	16:30:00	13.2	NA	NA	NA	0.25	66	N	SHRIMP
1	P	01.P	2019-05-25	15:30:00	16:30:00	12.9	NA	NA	NA	0.5	66	N	SHRIMP
1	Q	01.Q	2019-05-25	15:30:00	16:30:00	12.8	NA	NA	NA	0.25	66	N	SHRIMP
1	R	01.R	2019-05-25	15:30:00	16:30:00	12.9	NA	NA	NA	0.25	66	N	SHRIMP	1
1	S	01.S	2019-05-25	15:30:00	16:30:00	13.2	NA	NA	NA	0	66	N	SHRIMP
1	T	01.T	2019-05-25	15:30:00	16:30:00	13.4	NA	NA	NA	0	66	N	BLOODW
1	U	01.U	2019-05-25	15:30:00	16:30:00	13.5	NA	NA	NA	0.25	66	N	BLOODW
1	A	01.A	2019-05-26	11:30:00	12:30:00	14	NA	NA	NA	0.25	68	N	SHRIMP
1	B	01.B	2019-05-26	11:30:00	12:30:00	14	NA	NA	NA	0.25	68	N	BLOODW
1	C	01.C	2019-05-26	11:30:00	12:30:00	14	NA	NA	NA	0.25	68	N	BLOODW
1	D	01.D	2019-05-26	11:30:00	12:30:00	13.7	NA	NA	NA	0.25	68	N	BLOODW	1
1	E	01.E	2019-05-26	11:30:00	12:30:00	14	NA	NA	NA	0.25	68	N	OCEANMUS
1	F	01.F	2019-05-26	11:30:00	12:30:00	13.9	NA	NA	NA	0.25	68	N	OCEANMUS
1	G	01.G	2019-05-26	11:30:00	12:30:00	13.9	NA	NA	NA	0.25	68	N	OCEANMUS
1	H	01.H	2019-05-26	11:30:00	12:30:00	13.8	NA	NA	NA	0.25	68	N	OCEANMUS
1	I	01.I	2019-05-26	11:30:00	12:30:00	13.6	NA	NA	NA	0.25	68	N	OCEANMUS
1	J	01.J	2019-05-26	11:30:00	12:30:00	14.1	NA	NA	NA	0.25	68	N	DRESS
1	K	01.K	2019-05-26	11:30:00	12:30:00	14.1	NA	NA	NA	0.25	68	N	DRESS
1	L	01.L	2019-05-26	11:30:00	12:30:00	13.8	NA	NA	NA	0.25	68	N	DRESS
1	M	01.M	2019-05-26	11:30:00	12:30:00	13.9	NA	NA	NA	NA	68	N	DRESS
1	N	01.N	2019-05-26	11:30:00	12:30:00	14.1	NA	NA	NA	NA	68	N	DRESS
1	O	01.O	2019-05-26	11:30:00	12:30:00	14.1	NA	NA	NA	NA	68	N	SHRIMP
1	P	01.P	2019-05-26	11:30:00	12:30:00	13.7	NA	NA	NA	NA	68	N	SHRIMP	1
1	Q	01.Q	2019-05-26	11:30:00	12:30:00	13.7	NA	NA	NA	NA	68	N	SHRIMP
1	R	01.R	2019-05-26	11:30:00	12:30:00	13.8	NA	NA	NA	NA	68	N	SHRIMP
1	S	01.S	2019-05-26	11:30:00	12:30:00	14.1	NA	NA	NA	NA	68	N	SHRIMP
1	T	01.T	2019-05-26	11:30:00	12:30:00	14.4	NA	NA	NA	NA	68	N	BLOODW
1	U	01.U	2019-05-26	11:30:00	12:30:00	14.4	NA	NA	NA	NA	68	N	BLOODW
1	A	01.A	2019-05-27	16:00:00	16:30:00	14.6	NA	NA	NA	NA	61	N	SHRIMP		Room temp up 1C
1	B	01.B	2019-05-27	16:00:00	16:30:00	14.7	NA	NA	NA	NA	61	N	BLOODW
1	C	01.C	2019-05-27	16:00:00	16:30:00	14.6	NA	NA	NA	NA	61	N	BLOODW
1	D	01.D	2019-05-27	16:00:00	16:30:00	14.4	NA	NA	NA	NA	61	N	BLOODW
1	E	01.E	2019-05-27	16:00:00	16:30:00	14.6	NA	NA	NA	NA	61	N	OCEANMUS
1	F	01.F	2019-05-27	16:00:00	16:30:00	14.5	NA	NA	NA	NA	61	N	OCEANMUS
1	G	01.G	2019-05-27	16:00:00	16:30:00	14.5	NA	NA	NA	NA	61	N	OCEANMUS
1	H	01.H	2019-05-27	16:00:00	16:30:00	14.1	NA	NA	NA	NA	61	N	OCEANMUS
1	I	01.I	2019-05-27	16:00:00	16:30:00	14.2	NA	NA	NA	NA	61	N	OCEANMUS
1	J	01.J	2019-05-27	16:00:00	16:30:00	14.7	NA	NA	NA	NA	61	N	DRESS
1	K	01.K	2019-05-27	16:00:00	16:30:00	14.7	NA	NA	NA	NA	61	N	DRESS
1	L	01.L	2019-05-27	16:00:00	16:30:00	14.3	NA	NA	NA	NA	61	N	DRESS
1	M	01.M	2019-05-27	16:00:00	16:30:00	14.4	NA	NA	NA	NA	61	N	DRESS
1	N	01.N	2019-05-27	16:00:00	16:30:00	14.8	NA	NA	NA	NA	61	N	DRESS
1	O	01.O	2019-05-27	16:00:00	16:30:00	14.8	NA	NA	NA	NA	61	N	SHRIMP
1	P	01.P	2019-05-27	16:00:00	16:30:00	14.3	NA	NA	NA	NA	61	N	SHRIMP
1	Q	01.Q	2019-05-27	16:00:00	16:30:00	14.2	NA	NA	NA	NA	61	N	SHRIMP
1	R	01.R	2019-05-27	16:00:00	16:30:00	14.4	NA	NA	NA	NA	61	N	SHRIMP
1	S	01.S	2019-05-27	16:00:00	16:30:00	14.7	NA	NA	NA	NA	61	N	SHRIMP
1	T	01.T	2019-05-27	16:00:00	16:30:00	15.1	NA	NA	NA	NA	61	N	BLOODW
1	U	01.U	2019-05-27	16:00:00	16:30:00	15.1	NA	NA	NA	NA	61	N	BLOODW
1	A	01.A	2019-05-28	10:00:00	12:00:00	17	NA	NA	NA	0.5	55	N	SHRIMP
1	B	01.B	2019-05-28	10:00:00	12:00:00	16.9	NA	NA	NA	NA	55	N	BLOODW
1	C	01.C	2019-05-28	10:00:00	12:00:00	17	NA	NA	NA	NA	55	N	BLOODW
1	D	01.D	2019-05-28	10:00:00	12:00:00	16.1	NA	NA	NA	NA	55	N	BLOODW
1	E	01.E	2019-05-28	10:00:00	12:00:00	16.8	NA	NA	NA	0.5	55	N	OCEANMUS
1	F	01.F	2019-05-28	10:00:00	12:00:00	16.7	NA	NA	NA	NA	55	N	OCEANMUS
1	G	01.G	2019-05-28	10:00:00	12:00:00	16.9	NA	NA	NA	NA	55	N	OCEANMUS
1	H	01.H	2019-05-28	10:00:00	12:00:00	16.3	NA	NA	NA	NA	55	N	OCEANMUS
1	I	01.I	2019-05-28	10:00:00	12:00:00	16	NA	NA	NA	NA	55	N	OCEANMUS
1	J	01.J	2019-05-28	10:00:00	12:00:00	16.9	NA	NA	NA	0.5	55	N	DRESS
1	K	01.K	2019-05-28	10:00:00	12:00:00	16.9	NA	NA	NA	NA	55	N	DRESS
1	L	01.L	2019-05-28	10:00:00	12:00:00	16.1	NA	NA	NA	NA	55	N	DRESS
1	M	01.M	2019-05-28	10:00:00	12:00:00	16	NA	NA	NA	NA	55	N	DRESS
1	N	01.N	2019-05-28	10:00:00	12:00:00	16.9	NA	NA	NA	NA	55	N	DRESS
1	O	01.O	2019-05-28	10:00:00	12:00:00	16.8	NA	NA	NA	NA	55	N	SHRIMP
1	P	01.P	2019-05-28	10:00:00	12:00:00	16	NA	NA	NA	NA	55	N	SHRIMP
1	Q	01.Q	2019-05-28	10:00:00	12:00:00	15.9	NA	NA	NA	NA	55	N	SHRIMP
1	R	01.R	2019-05-28	10:00:00	12:00:00	15.9	NA	NA	NA	NA	55	N	SHRIMP
1	S	01.S	2019-05-28	10:00:00	12:00:00	17	NA	NA	NA	NA	55	N	SHRIMP
1	T	01.T	2019-05-28	10:00:00	12:00:00	17.9	NA	NA	NA	0.5	55	N	BLOODW
1	U	01.U	2019-05-28	10:00:00	12:00:00	18	NA	NA	NA	NA	55	N	BLOODW
1	A	01.A	2019-05-29	19:00:00	19:30:00	17.5	NA	NA	NA	NA	59	N	SHRIMP
1	B	01.B	2019-05-29	19:00:00	19:30:00	17.4	NA	NA	NA	NA	59	N	BLOODW
1	C	01.C	2019-05-29	19:00:00	19:30:00	17.4	NA	NA	NA	NA	59	N	BLOODW
1	D	01.D	2019-05-29	19:00:00	19:30:00	16.7	NA	NA	NA	NA	59	N	BLOODW
1	E	01.E	2019-05-29	19:00:00	19:30:00	17.3	NA	NA	NA	NA	59	N	OCEANMUS
1	F	01.F	2019-05-29	19:00:00	19:30:00	17.2	NA	NA	NA	NA	59	N	OCEANMUS
1	G	01.G	2019-05-29	19:00:00	19:30:00	17.3	NA	NA	NA	NA	59	N	OCEANMUS
1	H	01.H	2019-05-29	19:00:00	19:30:00	16.6	NA	NA	NA	NA	59	N	OCEANMUS
1	I	01.I	2019-05-29	19:00:00	19:30:00	16.5	NA	NA	NA	NA	59	N	OCEANMUS
1	J	01.J	2019-05-29	19:00:00	19:30:00	17.4	NA	NA	NA	NA	59	N	DRESS
1	K	01.K	2019-05-29	19:00:00	19:30:00	17.4	NA	NA	NA	NA	59	N	DRESS
1	L	01.L	2019-05-29	19:00:00	19:30:00	16.6	NA	NA	NA	NA	59	N	DRESS
1	M	01.M	2019-05-29	19:00:00	19:30:00	16.4	NA	NA	NA	NA	59	N	DRESS
1	N	01.N	2019-05-29	19:00:00	19:30:00	17.4	NA	NA	NA	NA	59	N	DRESS
1	O	01.O	2019-05-29	19:00:00	19:30:00	17.2	NA	NA	NA	NA	59	N	SHRIMP
1	P	01.P	2019-05-29	19:00:00	19:30:00	16.5	NA	NA	NA	NA	59	N	SHRIMP
1	Q	01.Q	2019-05-29	19:00:00	19:30:00	16.3	NA	NA	NA	NA	59	N	SHRIMP
1	R	01.R	2019-05-29	19:00:00	19:30:00	16.4	NA	NA	NA	NA	59	N	SHRIMP
1	S	01.S	2019-05-29	19:00:00	19:30:00	17.5	NA	NA	NA	NA	59	N	SHRIMP
1	T	01.T	2019-05-29	19:00:00	19:30:00	18.4	NA	NA	NA	NA	59	N	BLOODW
1	U	01.U	2019-05-29	19:00:00	19:30:00	18.2	NA	NA	NA	NA	59	N	BLOODW
1	A	01.A	2019-05-31	11:00:00	13:00:00	17.8	NA	NA	NA	NA	64	N	SHRIMP
1	B	01.B	2019-05-31	11:00:00	13:00:00	17.6	NA	NA	NA	0.5	64	N	BLOODW
1	C	01.C	2019-05-31	11:00:00	13:00:00	17.8	NA	NA	NA	NA	64	N	BLOODW
1	D	01.D	2019-05-31	11:00:00	13:00:00	17.1	NA	NA	NA	NA	64	N	BLOODW
1	E	01.E	2019-05-31	11:00:00	13:00:00	17.6	NA	NA	NA	NA	64	N	OCEANMUS
1	F	01.F	2019-05-31	11:00:00	13:00:00	17.5	NA	NA	NA	0.5	64	N	OCEANMUS
1	G	01.G	2019-05-31	11:00:00	13:00:00	17.6	NA	NA	NA	NA	64	N	OCEANMUS
1	H	01.H	2019-05-31	11:00:00	13:00:00	17	NA	NA	NA	NA	64	N	OCEANMUS
1	I	01.I	2019-05-31	11:00:00	13:00:00	17	NA	NA	NA	NA	64	N	OCEANMUS
1	J	01.J	2019-05-31	11:00:00	13:00:00	17.8	NA	NA	NA	NA	64	N	DRESS
1	K	01.K	2019-05-31	11:00:00	13:00:00	17.7	NA	NA	NA	1	64	N	DRESS
1	L	01.L	2019-05-31	11:00:00	13:00:00	17.1	NA	NA	NA	NA	64	N	DRESS
1	M	01.M	2019-05-31	11:00:00	13:00:00	17	NA	NA	NA	NA	64	N	DRESS
1	N	01.N	2019-05-31	11:00:00	13:00:00	17.7	NA	NA	NA	NA	64	N	DRESS
1	O	01.O	2019-05-31	11:00:00	13:00:00	17.5	NA	NA	NA	NA	64	N	SHRIMP
1	P	01.P	2019-05-31	11:00:00	13:00:00	16.9	NA	NA	NA	NA	64	N	SHRIMP
1	Q	01.Q	2019-05-31	11:00:00	13:00:00	16.9	NA	NA	NA	NA	64	N	SHRIMP
1	R	01.R	2019-05-31	11:00:00	13:00:00	16.8	NA	NA	NA	NA	64	N	SHRIMP
1	S	01.S	2019-05-31	11:00:00	13:00:00	17.7	NA	NA	NA	0.5	64	N	SHRIMP
1	T	01.T	2019-05-31	11:00:00	13:00:00	18.4	NA	NA	NA	NA	64	N	BLOODW
1	U	01.U	2019-05-31	11:00:00	13:00:00	18.6	NA	NA	NA	NA	64	N	BLOODW
1	FS2	01.FS2	2019-05-31	14:00:00	15:00:00	21.4	NA	NA	NA	NA	N	Y	NONE		~200 collected
1	A	01.A	2019-06-01	16:00:00	17:00:00	19.5	NA	NA	NA	NA	NA	N	SHRIMP
1	B	01.B	2019-06-01	16:00:00	17:00:00	19.5	NA	NA	NA	NA	NA	N	BLOODW
1	C	01.C	2019-06-01	16:00:00	17:00:00	19.4	NA	NA	NA	0.25	NA	N	BLOODW
1	D	01.D	2019-06-01	16:00:00	17:00:00	18.5	NA	NA	NA	NA	NA	N	BLOODW
1	E	01.E	2019-06-01	16:00:00	17:00:00	19.4	NA	NA	NA	NA	NA	N	OCEANMUS
1	F	01.F	2019-06-01	16:00:00	17:00:00	19.2	NA	NA	NA	NA	NA	N	OCEANMUS
1	G	01.G	2019-06-01	16:00:00	17:00:00	19.3	NA	NA	NA	0.5	NA	N	OCEANMUS
1	H	01.H	2019-06-01	16:00:00	17:00:00	18.6	NA	NA	NA	NA	NA	N	OCEANMUS
1	I	01.I	2019-06-01	16:00:00	17:00:00	18.3	NA	NA	NA	NA	NA	N	OCEANMUS
1	J	01.J	2019-06-01	16:00:00	17:00:00	19.4	NA	NA	NA	NA	NA	N	DRESS
1	K	01.K	2019-06-01	16:00:00	17:00:00	19.3	NA	NA	NA	NA	NA	N	DRESS
1	L	01.L	2019-06-01	16:00:00	17:00:00	18.4	NA	NA	NA	NA	NA	N	DRESS
1	M	01.M	2019-06-01	16:00:00	17:00:00	18.3	NA	NA	NA	NA	NA	N	DRESS
1	N	01.N	2019-06-01	16:00:00	17:00:00	19.5	NA	NA	NA	NA	NA	N	DRESS
1	O	01.O	2019-06-01	16:00:00	17:00:00	19.3	NA	NA	NA	NA	NA	N	SHRIMP
1	P	01.P	2019-06-01	16:00:00	17:00:00	18.4	NA	NA	NA	NA	NA	N	SHRIMP
1	Q	01.Q	2019-06-01	16:00:00	17:00:00	18.2	NA	NA	NA	NA	NA	N	SHRIMP
1	R	01.R	2019-06-01	16:00:00	17:00:00	18.3	NA	NA	NA	NA	NA	N	SHRIMP
1	S	01.S	2019-06-01	16:00:00	17:00:00	19.5	NA	NA	NA	NA	NA	N	SHRIMP
1	T	01.T	2019-06-01	16:00:00	17:00:00	20.5	NA	NA	NA	NA	NA	N	BLOODW
1	U	01.U	2019-06-01	16:00:00	17:00:00	20.5	NA	NA	NA	NA	NA	N	BLOODW
1	A	01.A	2019-06-02	12:00:00	13:00:00	19.8	NA	NA	NA	NA	58	N	SHRIMP
1	B	01.B	2019-06-02	12:00:00	13:00:00	19.6	NA	NA	NA	NA	58	N	BLOODW
1	C	01.C	2019-06-02	12:00:00	13:00:00	19.8	NA	NA	NA	NA	58	N	BLOODW
1	D	01.D	2019-06-02	12:00:00	13:00:00	18.9	NA	NA	NA	NA	58	N	BLOODW
1	E	01.E	2019-06-02	12:00:00	13:00:00	19.6	NA	NA	NA	NA	58	N	OCEANMUS
1	F	01.F	2019-06-02	12:00:00	13:00:00	19.5	NA	NA	NA	NA	58	N	OCEANMUS
1	G	01.G	2019-06-02	12:00:00	13:00:00	19.6	NA	NA	NA	NA	58	N	OCEANMUS
1	H	01.H	2019-06-02	12:00:00	13:00:00	18.9	NA	NA	NA	NA	58	N	OCEANMUS
1	I	01.I	2019-06-02	12:00:00	13:00:00	18.8	NA	NA	NA	NA	58	N	OCEANMUS
1	J	01.J	2019-06-02	12:00:00	13:00:00	19.8	NA	NA	NA	NA	58	N	DRESS
1	K	01.K	2019-06-02	12:00:00	13:00:00	19.6	NA	NA	NA	NA	58	N	DRESS
1	L	01.L	2019-06-02	12:00:00	13:00:00	18.9	NA	NA	NA	NA	58	N	DRESS
1	M	01.M	2019-06-02	12:00:00	13:00:00	18.8	NA	NA	NA	NA	58	N	DRESS
1	N	01.N	2019-06-02	12:00:00	13:00:00	19.8	NA	NA	NA	NA	58	N	DRESS
1	O	01.O	2019-06-02	12:00:00	13:00:00	19.6	NA	NA	NA	NA	58	N	SHRIMP
1	P	01.P	2019-06-02	12:00:00	13:00:00	18.8	NA	NA	NA	NA	58	N	SHRIMP
1	Q	01.Q	2019-06-02	12:00:00	13:00:00	18.7	NA	NA	NA	NA	58	N	SHRIMP
1	R	01.R	2019-06-02	12:00:00	13:00:00	18.7	NA	NA	NA	NA	58	N	SHRIMP
1	S	01.S	2019-06-02	12:00:00	13:00:00	19.8	NA	NA	NA	NA	58	N	SHRIMP
1	T	01.T	2019-06-02	12:00:00	13:00:00	20.6	NA	NA	NA	NA	58	N	BLOODW
1	U	01.U	2019-06-02	12:00:00	13:00:00	20.7	NA	NA	NA	NA	58	N	BLOODW
1	A	01.A	2019-06-03	15:30:00	16:30:00	19.4	NA	NA	NA	NA	48	N	SHRIMP
1	B	01.B	2019-06-03	15:30:00	16:30:00	19.1	NA	NA	NA	NA	48	N	BLOODW
1	C	01.C	2019-06-03	15:30:00	16:30:00	19.3	NA	NA	NA	NA	48	N	BLOODW
1	D	01.D	2019-06-03	15:30:00	16:30:00	18.2	NA	NA	NA	0.5	48	N	BLOODW
1	E	01.E	2019-06-03	15:30:00	16:30:00	19.1	NA	NA	NA	NA	48	N	OCEANMUS
1	F	01.F	2019-06-03	15:30:00	16:30:00	18.9	NA	NA	NA	NA	48	N	OCEANMUS
1	G	01.G	2019-06-03	15:30:00	16:30:00	19.2	NA	NA	NA	NA	48	N	OCEANMUS
1	H	01.H	2019-06-03	15:30:00	16:30:00	18.2	NA	NA	NA	2	48	N	OCEANMUS
1	I	01.I	2019-06-03	15:30:00	16:30:00	18.2	NA	NA	NA	NA	48	N	OCEANMUS
1	J	01.J	2019-06-03	15:30:00	16:30:00	19.2	NA	NA	NA	NA	48	N	DRESS
1	K	01.K	2019-06-03	15:30:00	16:30:00	19	NA	NA	NA	NA	48	N	DRESS
1	L	01.L	2019-06-03	15:30:00	16:30:00	18.1	NA	NA	NA	1	48	N	DRESS
1	M	01.M	2019-06-03	15:30:00	16:30:00	17.9	NA	NA	NA	NA	48	N	DRESS
1	N	01.N	2019-06-03	15:30:00	16:30:00	19.2	NA	NA	NA	NA	48	N	DRESS
1	O	01.O	2019-06-03	15:30:00	16:30:00	18.8	NA	NA	NA	1	48	N	SHRIMP
1	P	01.P	2019-06-03	15:30:00	16:30:00	18	NA	NA	NA	NA	48	N	SHRIMP
1	Q	01.Q	2019-06-03	15:30:00	16:30:00	17.9	NA	NA	NA	NA	48	N	SHRIMP
1	R	01.R	2019-06-03	15:30:00	16:30:00	17.8	NA	NA	NA	NA	48	N	SHRIMP
1	S	01.S	2019-06-03	15:30:00	16:30:00	19.3	NA	NA	NA	NA	48	N	SHRIMP
1	T	01.T	2019-06-03	15:30:00	16:30:00	20.4	NA	NA	NA	NA	48	N	BLOODW
1	U	01.U	2019-06-03	15:30:00	16:30:00	20.2	NA	NA	NA	NA	48	N	BLOODW
1	A	01.A	2019-06-04	12:30:00	13:30:00	19.3	NA	NA	NA	NA	48	N	SHRIMP
1	B	01.B	2019-06-04	12:30:00	13:30:00	19.5	NA	NA	NA	NA	48	N	BLOODW
1	C	01.C	2019-06-04	12:30:00	13:30:00	19.4	NA	NA	NA	NA	48	N	BLOODW
1	D	01.D	2019-06-04	12:30:00	13:30:00	18.4	NA	NA	NA	NA	48	N	BLOODW
1	E	01.E	2019-06-04	12:30:00	13:30:00	19.6	NA	NA	NA	NA	48	N	OCEANMUS
1	F	01.F	2019-06-04	12:30:00	13:30:00	19.4	NA	NA	NA	NA	48	N	OCEANMUS
1	G	01.G	2019-06-04	12:30:00	13:30:00	19.7	NA	NA	NA	NA	48	N	OCEANMUS
1	H	01.H	2019-06-04	12:30:00	13:30:00	18.5	NA	NA	NA	NA	48	N	OCEANMUS
1	I	01.I	2019-06-04	12:30:00	13:30:00	18.4	NA	NA	NA	0.5	48	N	OCEANMUS
1	J	01.J	2019-06-04	12:30:00	13:30:00	19.3	NA	NA	NA	NA	48	N	DRESS
1	K	01.K	2019-06-04	12:30:00	13:30:00	19.4	NA	NA	NA	NA	48	N	DRESS
1	L	01.L	2019-06-04	12:30:00	13:30:00	18.4	NA	NA	NA	NA	48	N	DRESS
1	M	01.M	2019-06-04	12:30:00	13:30:00	18	NA	NA	NA	0.25	48	N	DRESS
1	N	01.N	2019-06-04	12:30:00	13:30:00	19.4	NA	NA	NA	NA	48	N	DRESS
1	O	01.O	2019-06-04	12:30:00	13:30:00	19.2	NA	NA	NA	NA	48	N	SHRIMP
1	P	01.P	2019-06-04	12:30:00	13:30:00	18.1	NA	NA	NA	0.5	48	N	SHRIMP
1	Q	01.Q	2019-06-04	12:30:00	13:30:00	17.9	NA	NA	NA	NA	48	N	SHRIMP
1	R	01.R	2019-06-04	12:30:00	13:30:00	17.9	NA	NA	NA	NA	48	N	SHRIMP
1	S	01.S	2019-06-04	12:30:00	13:30:00	19.2	NA	NA	NA	NA	48	N	SHRIMP
1	T	01.T	2019-06-04	12:30:00	13:30:00	20.7	NA	NA	NA	NA	48	N	BLOODW
1	U	01.U	2019-06-04	12:30:00	13:30:00	21	NA	NA	NA	0	48	N	BLOODW
1	A	01.A	2019-06-05	09:30:00	10:30:00	20.4	NA	NA	NA	NA	52	N	SHRIMP
1	B	01.B	2019-06-05	09:30:00	10:30:00	20.4	NA	NA	NA	NA	52	N	BLOODW
1	C	01.C	2019-06-05	09:30:00	10:30:00	20.6	NA	NA	NA	NA	52	N	BLOODW
1	D	01.D	2019-06-05	09:30:00	10:30:00	19.3	NA	NA	NA	NA	52	N	BLOODW
1	E	01.E	2019-06-05	09:30:00	10:30:00	20.3	NA	NA	NA	0.5	52	N	OCEANMUS
1	F	01.F	2019-06-05	09:30:00	10:30:00	20.2	NA	NA	NA	NA	52	N	OCEANMUS
1	G	01.G	2019-06-05	09:30:00	10:30:00	20.5	NA	NA	NA	NA	52	N	OCEANMUS
1	H	01.H	2019-06-05	09:30:00	10:30:00	19.4	NA	NA	NA	NA	52	N	OCEANMUS
1	I	01.I	2019-06-05	09:30:00	10:30:00	19.3	NA	NA	NA	NA	52	N	OCEANMUS
1	J	01.J	2019-06-05	09:30:00	10:30:00	20.5	NA	NA	NA	NA	52	N	DRESS
1	K	01.K	2019-06-05	09:30:00	10:30:00	20.3	NA	NA	NA	NA	52	N	DRESS
1	L	01.L	2019-06-05	09:30:00	10:30:00	19.3	NA	NA	NA	NA	52	N	DRESS
1	M	01.M	2019-06-05	09:30:00	10:30:00	19.1	NA	NA	NA	NA	52	N	DRESS
1	N	01.N	2019-06-05	09:30:00	10:30:00	20.5	NA	NA	NA	0.25	52	N	DRESS
1	O	01.O	2019-06-05	09:30:00	10:30:00	20.1	NA	NA	NA	NA	52	N	SHRIMP
1	P	01.P	2019-06-05	09:30:00	10:30:00	19.1	NA	NA	NA	NA	52	N	SHRIMP
1	Q	01.Q	2019-06-05	09:30:00	10:30:00	19	NA	NA	NA	0.5	52	N	SHRIMP
1	R	01.R	2019-06-05	09:30:00	10:30:00	19	NA	NA	NA	NA	52	N	SHRIMP
1	S	01.S	2019-06-05	09:30:00	10:30:00	20.4	NA	NA	NA	NA	52	N	SHRIMP
1	T	01.T	2019-06-05	09:30:00	10:30:00	21.7	NA	NA	NA	0.25	52	N	BLOODW
1	U	01.U	2019-06-05	09:30:00	10:30:00	21.7	NA	NA	NA	NA	52	N	BLOODW
1	A	01.A	2019-06-06	10:00:00	11:00:00	20.8	NA	NA	NA	NA	56	N	SHRIMP
1	B	01.B	2019-06-06	10:00:00	11:00:00	20.6	NA	NA	NA	0.5	56	N	BLOODW
1	C	01.C	2019-06-06	10:00:00	11:00:00	20.8	NA	NA	NA	NA	56	N	BLOODW
1	D	01.D	2019-06-06	10:00:00	11:00:00	19.8	NA	NA	NA	NA	56	N	BLOODW
1	E	01.E	2019-06-06	10:00:00	11:00:00	20.6	NA	NA	NA	NA	56	N	OCEANMUS
1	F	01.F	2019-06-06	10:00:00	11:00:00	20.4	NA	NA	NA	1	56	N	OCEANMUS
1	G	01.G	2019-06-06	10:00:00	11:00:00	20.6	NA	NA	NA	NA	56	N	OCEANMUS
1	H	01.H	2019-06-06	10:00:00	11:00:00	19.8	NA	NA	NA	NA	56	N	OCEANMUS
1	I	01.I	2019-06-06	10:00:00	11:00:00	19.7	NA	NA	NA	NA	56	N	OCEANMUS
1	J	01.J	2019-06-06	10:00:00	11:00:00	20.7	NA	NA	NA	0.25	56	N	DRESS
1	K	01.K	2019-06-06	10:00:00	11:00:00	20.5	NA	NA	NA	NA	56	N	DRESS
1	L	01.L	2019-06-06	10:00:00	11:00:00	19.8	NA	NA	NA	NA	56	N	DRESS
1	M	01.M	2019-06-06	10:00:00	11:00:00	19.7	NA	NA	NA	NA	56	N	DRESS
1	N	01.N	2019-06-06	10:00:00	11:00:00	20.7	NA	NA	NA	NA	56	N	DRESS
1	O	01.O	2019-06-06	10:00:00	11:00:00	20.4	NA	NA	NA	NA	56	N	SHRIMP
1	P	01.P	2019-06-06	10:00:00	11:00:00	19.6	NA	NA	NA	NA	56	N	SHRIMP
1	Q	01.Q	2019-06-06	10:00:00	11:00:00	19.5	NA	NA	NA	NA	56	N	SHRIMP
1	R	01.R	2019-06-06	10:00:00	11:00:00	19.5	NA	NA	NA	0.5	56	N	SHRIMP
1	S	01.S	2019-06-06	10:00:00	11:00:00	20.8	NA	NA	NA	NA	56	N	SHRIMP
1	T	01.T	2019-06-06	10:00:00	11:00:00	21.9	NA	NA	NA	NA	56	N	BLOODW
1	U	01.U	2019-06-06	10:00:00	11:00:00	21.8	NA	NA	NA	NA	56	N	BLOODW
1	A	01.A	2019-06-07	09:00:00	10:00:00	20.7	NA	NA	NA	0.25	52	N	SHRIMP
1	B	01.B	2019-06-07	09:00:00	10:00:00	20.5	NA	NA	NA	NA	52	N	BLOODW
1	C	01.C	2019-06-07	09:00:00	10:00:00	20.8	NA	NA	NA	0.5	52	N	BLOODW
1	D	01.D	2019-06-07	09:00:00	10:00:00	19.5	NA	NA	NA	NA	52	N	BLOODW
1	E	01.E	2019-06-07	09:00:00	10:00:00	20.4	NA	NA	NA	NA	52	N	OCEANMUS
1	F	01.F	2019-06-07	09:00:00	10:00:00	20.2	NA	NA	NA	NA	52	N	OCEANMUS
1	G	01.G	2019-06-07	09:00:00	10:00:00	20.4	NA	NA	NA	1	52	N	OCEANMUS
1	H	01.H	2019-06-07	09:00:00	10:00:00	19.6	NA	NA	NA	NA	52	N	OCEANMUS
1	I	01.I	2019-06-07	09:00:00	10:00:00	19.6	NA	NA	NA	NA	52	N	OCEANMUS
1	J	01.J	2019-06-07	09:00:00	10:00:00	20.7	NA	NA	NA	NA	52	N	DRESS
1	K	01.K	2019-06-07	09:00:00	10:00:00	20.4	NA	NA	NA	0.5	52	N	DRESS
1	L	01.L	2019-06-07	09:00:00	10:00:00	19.5	NA	NA	NA	NA	52	N	DRESS
1	M	01.M	2019-06-07	09:00:00	10:00:00	19.4	NA	NA	NA	NA	52	N	DRESS
1	N	01.N	2019-06-07	09:00:00	10:00:00	20.6	NA	NA	NA	NA	52	N	DRESS
1	O	01.O	2019-06-07	09:00:00	10:00:00	20.2	NA	NA	NA	NA	52	N	SHRIMP
1	P	01.P	2019-06-07	09:00:00	10:00:00	19.3	NA	NA	NA	NA	52	N	SHRIMP
1	Q	01.Q	2019-06-07	09:00:00	10:00:00	19.3	NA	NA	NA	NA	52	N	SHRIMP
1	R	01.R	2019-06-07	09:00:00	10:00:00	19.2	NA	NA	NA	NA	52	N	SHRIMP
1	S	01.S	2019-06-07	09:00:00	10:00:00	20.7	NA	NA	NA	NA	52	N	SHRIMP
1	T	01.T	2019-06-07	09:00:00	10:00:00	21.9	NA	NA	NA	NA	52	N	BLOODW
1	U	01.U	2019-06-07	09:00:00	10:00:00	21.7	NA	NA	NA	NA	52	N	BLOODW
1	A	01.A	2019-06-08	13:30:00	14:30:00	20.4	NA	NA	NA	NA	53	N	SHRIMP
1	B	01.B	2019-06-08	13:30:00	14:30:00	20.4	NA	NA	NA	NA	53	N	BLOODW
1	C	01.C	2019-06-08	13:30:00	14:30:00	20.4	NA	NA	NA	NA	53	N	BLOODW
1	D	01.D	2019-06-08	13:30:00	14:30:00	19.6	NA	NA	NA	0.25	53	N	BLOODW
1	E	01.E	2019-06-08	13:30:00	14:30:00	20.4	NA	NA	NA	NA	53	N	OCEANMUS
1	F	01.F	2019-06-08	13:30:00	14:30:00	20.2	NA	NA	NA	NA	53	N	OCEANMUS
1	G	01.G	2019-06-08	13:30:00	14:30:00	20.4	NA	NA	NA	NA	53	N	OCEANMUS
1	H	01.H	2019-06-08	13:30:00	14:30:00	19.7	NA	NA	NA	0.5	53	N	OCEANMUS
1	I	01.I	2019-06-08	13:30:00	14:30:00	19.6	NA	NA	NA	NA	53	N	OCEANMUS
1	J	01.J	2019-06-08	13:30:00	14:30:00	20.4	NA	NA	NA	NA	53	N	DRESS
1	K	01.K	2019-06-08	13:30:00	14:30:00	20.5	NA	NA	NA	NA	53	N	DRESS
1	L	01.L	2019-06-08	13:30:00	14:30:00	19.4	NA	NA	NA	0.5	53	N	DRESS
1	M	01.M	2019-06-08	13:30:00	14:30:00	19.3	NA	NA	NA	NA	53	N	DRESS
1	N	01.N	2019-06-08	13:30:00	14:30:00	20.5	NA	NA	NA	NA	53	N	DRESS
1	O	01.O	2019-06-08	13:30:00	14:30:00	20.3	NA	NA	NA	NA	53	N	SHRIMP
1	P	01.P	2019-06-08	13:30:00	14:30:00	19.4	NA	NA	NA	NA	53	N	SHRIMP
1	Q	01.Q	2019-06-08	13:30:00	14:30:00	19.1	NA	NA	NA	NA	53	N	SHRIMP
1	R	01.R	2019-06-08	13:30:00	14:30:00	19.2	NA	NA	NA	NA	53	N	SHRIMP
1	S	01.S	2019-06-08	13:30:00	14:30:00	20.4	NA	NA	NA	0.25	53	N	SHRIMP
1	T	01.T	2019-06-08	13:30:00	14:30:00	21.4	NA	NA	NA	NA	53	N	BLOODW
1	U	01.U	2019-06-08	13:30:00	14:30:00	21.6	NA	NA	NA	NA	53	N	BLOODW
1	A	01.A	2019-06-10	17:00:00	18:00:00	20.9	NA	NA	NA	NA	55	N	SHRIMP
1	B	01.B	2019-06-10	17:00:00	18:00:00	20.8	NA	NA	NA	NA	55	N	BLOODW
1	C	01.C	2019-06-10	17:00:00	18:00:00	20.9	NA	NA	NA	NA	55	N	BLOODW
1	D	01.D	2019-06-10	17:00:00	18:00:00	20.1	NA	NA	NA	NA	55	N	BLOODW
1	E	01.E	2019-06-10	17:00:00	18:00:00	20.7	NA	NA	NA	NA	55	N	OCEANMUS
1	F	01.F	2019-06-10	17:00:00	18:00:00	20.5	NA	NA	NA	NA	55	N	OCEANMUS
1	G	01.G	2019-06-10	17:00:00	18:00:00	20.6	NA	NA	NA	NA	55	N	OCEANMUS
1	H	01.H	2019-06-10	17:00:00	18:00:00	20.1	NA	NA	NA	NA	55	N	OCEANMUS
1	I	01.I	2019-06-10	17:00:00	18:00:00	20	NA	NA	NA	1	55	N	OCEANMUS
1	J	01.J	2019-06-10	17:00:00	18:00:00	20.8	NA	NA	NA	NA	55	N	DRESS
1	K	01.K	2019-06-10	17:00:00	18:00:00	20.7	NA	NA	NA	NA	55	N	DRESS
1	L	01.L	2019-06-10	17:00:00	18:00:00	20.1	NA	NA	NA	NA	55	N	DRESS
1	M	01.M	2019-06-10	17:00:00	18:00:00	20	NA	NA	NA	1	55	N	DRESS
1	N	01.N	2019-06-10	17:00:00	18:00:00	20.9	NA	NA	NA	NA	55	N	DRESS
1	O	01.O	2019-06-10	17:00:00	18:00:00	20.6	NA	NA	NA	0.5	55	N	SHRIMP
1	P	01.P	2019-06-10	17:00:00	18:00:00	20	NA	NA	NA	NA	55	N	SHRIMP
1	Q	01.Q	2019-06-10	17:00:00	18:00:00	19.9	NA	NA	NA	NA	55	N	SHRIMP
1	R	01.R	2019-06-10	17:00:00	18:00:00	19.8	NA	NA	NA	NA	55	N	SHRIMP
1	S	01.S	2019-06-10	17:00:00	18:00:00	20.9	NA	NA	NA	NA	55	N	SHRIMP
1	T	01.T	2019-06-10	17:00:00	18:00:00	21.9	NA	NA	NA	NA	55	N	BLOODW
1	U	01.U	2019-06-10	17:00:00	18:00:00	21.7	NA	NA	NA	0.5	55	N	BLOODW
1	A	01.A	2019-06-11	10:30:00	11:30:00	20.8	NA	NA	NA	NA	55	N	SHRIMP
1	B	01.B	2019-06-11	10:30:00	11:30:00	20.7	NA	NA	NA	NA	55	N	BLOODW
1	C	01.C	2019-06-11	10:30:00	11:30:00	20.8	NA	NA	NA	NA	55	N	BLOODW
1	D	01.D	2019-06-11	10:30:00	11:30:00	19.9	NA	NA	NA	NA	55	N	BLOODW
1	E	01.E	2019-06-11	10:30:00	11:30:00	20.5	NA	NA	NA	1	55	N	OCEANMUS
1	F	01.F	2019-06-11	10:30:00	11:30:00	20.4	NA	NA	NA	NA	55	N	OCEANMUS
1	G	01.G	2019-06-11	10:30:00	11:30:00	20.5	NA	NA	NA	NA	55	N	OCEANMUS
1	H	01.H	2019-06-11	10:30:00	11:30:00	19.9	NA	NA	NA	NA	55	N	OCEANMUS
1	I	01.I	2019-06-11	10:30:00	11:30:00	19.9	NA	NA	NA	NA	55	N	OCEANMUS
1	J	01.J	2019-06-11	10:30:00	11:30:00	20.7	NA	NA	NA	NA	55	N	DRESS
1	K	01.K	2019-06-11	10:30:00	11:30:00	20.5	NA	NA	NA	NA	55	N	DRESS
1	L	01.L	2019-06-11	10:30:00	11:30:00	19.8	NA	NA	NA	NA	55	N	DRESS
1	M	01.M	2019-06-11	10:30:00	11:30:00	19.7	NA	NA	NA	NA	55	N	DRESS
1	N	01.N	2019-06-11	10:30:00	11:30:00	20.8	NA	NA	NA	1	55	N	DRESS
1	O	01.O	2019-06-11	10:30:00	11:30:00	20.3	NA	NA	NA	NA	55	N	SHRIMP
1	P	01.P	2019-06-11	10:30:00	11:30:00	19.8	NA	NA	NA	1	55	N	SHRIMP
1	Q	01.Q	2019-06-11	10:30:00	11:30:00	19.7	NA	NA	NA	NA	55	N	SHRIMP
1	R	01.R	2019-06-11	10:30:00	11:30:00	19.5	NA	NA	NA	NA	55	N	SHRIMP
1	S	01.S	2019-06-11	10:30:00	11:30:00	20.8	NA	NA	NA	NA	55	N	SHRIMP
1	T	01.T	2019-06-11	10:30:00	11:30:00	21.7	NA	NA	NA	0.5	55	N	BLOODW
1	U	01.U	2019-06-11	10:30:00	11:30:00	21.6	NA	NA	NA	NA	55	N	BLOODW
1	A	01.A	2019-06-12	10:30:00	11:30:00	20.5	NA	NA	NA	NA	52	N	SHRIMP
1	B	01.B	2019-06-12	10:30:00	11:30:00	20.2	NA	NA	NA	0.5	52	N	BLOODW
1	C	01.C	2019-06-12	10:30:00	11:30:00	20.3	NA	NA	NA	NA	52	N	BLOODW
1	D	01.D	2019-06-12	10:30:00	11:30:00	19.4	NA	NA	NA	NA	52	N	BLOODW
1	E	01.E	2019-06-12	10:30:00	11:30:00	20.2	NA	NA	NA	NA	52	N	OCEANMUS
1	F	01.F	2019-06-12	10:30:00	11:30:00	20	NA	NA	NA	0.5	52	N	OCEANMUS
1	G	01.G	2019-06-12	10:30:00	11:30:00	20.3	NA	NA	NA	NA	52	N	OCEANMUS
1	H	01.H	2019-06-12	10:30:00	11:30:00	19.4	NA	NA	NA	NA	52	N	OCEANMUS
1	I	01.I	2019-06-12	10:30:00	11:30:00	19.3	NA	NA	NA	NA	52	N	OCEANMUS
1	J	01.J	2019-06-12	10:30:00	11:30:00	20.2	NA	NA	NA	0.25	52	N	DRESS
1	K	01.K	2019-06-12	10:30:00	11:30:00	20.3	NA	NA	NA	NA	52	N	DRESS
1	L	01.L	2019-06-12	10:30:00	11:30:00	19.1	NA	NA	NA	NA	52	N	DRESS
1	M	01.M	2019-06-12	10:30:00	11:30:00	19	NA	NA	NA	NA	52	N	DRESS
1	N	01.N	2019-06-12	10:30:00	11:30:00	20.2	NA	NA	NA	NA	52	N	DRESS
1	O	01.O	2019-06-12	10:30:00	11:30:00	20	NA	NA	NA	NA	52	N	SHRIMP
1	P	01.P	2019-06-12	10:30:00	11:30:00	19.2	NA	NA	NA	NA	52	N	SHRIMP
1	Q	01.Q	2019-06-12	10:30:00	11:30:00	18.9	NA	NA	NA	0.5	52	N	SHRIMP
1	R	01.R	2019-06-12	10:30:00	11:30:00	18.9	NA	NA	NA	NA	52	N	SHRIMP
1	S	01.S	2019-06-12	10:30:00	11:30:00	20.4	NA	NA	NA	NA	52	N	SHRIMP
1	T	01.T	2019-06-12	10:30:00	11:30:00	21.6	NA	NA	NA	NA	52	N	BLOODW
1	U	01.U	2019-06-12	10:30:00	11:30:00	21.5	NA	NA	NA	NA	52	N	BLOODW
1	A	01.A	2019-06-13	10:30:00	11:30:00	20.8	NA	NA	NA	NA	52	N	SHRIMP
1	B	01.B	2019-06-13	10:30:00	11:30:00	20.6	NA	NA	NA	NA	52	N	BLOODW
1	C	01.C	2019-06-13	10:30:00	11:30:00	20.8	NA	NA	NA	0.25	52	N	BLOODW
1	D	01.D	2019-06-13	10:30:00	11:30:00	19.9	NA	NA	NA	NA	52	N	BLOODW
1	E	01.E	2019-06-13	10:30:00	11:30:00	20.5	NA	NA	NA	NA	52	N	OCEANMUS
1	F	01.F	2019-06-13	10:30:00	11:30:00	20.4	NA	NA	NA	NA	52	N	OCEANMUS
1	G	01.G	2019-06-13	10:30:00	11:30:00	20.5	NA	NA	NA	0.5	52	N	OCEANMUS
1	H	01.H	2019-06-13	10:30:00	11:30:00	19.9	NA	NA	NA	NA	52	N	OCEANMUS
1	I	01.I	2019-06-13	10:30:00	11:30:00	19.8	NA	NA	NA	NA	52	N	OCEANMUS
1	J	01.J	2019-06-13	10:30:00	11:30:00	20.7	NA	NA	NA	NA	52	N	DRESS
1	K	01.K	2019-06-13	10:30:00	11:30:00	20.6	NA	NA	NA	0.5	52	N	DRESS
1	L	01.L	2019-06-13	10:30:00	11:30:00	19.8	NA	NA	NA	NA	52	N	DRESS
1	M	01.M	2019-06-13	10:30:00	11:30:00	19.7	NA	NA	NA	NA	52	N	DRESS
1	N	01.N	2019-06-13	10:30:00	11:30:00	20.7	NA	NA	NA	0.5	52	N	DRESS
1	O	01.O	2019-06-13	10:30:00	11:30:00	20.3	NA	NA	NA	NA	52	N	SHRIMP
1	P	01.P	2019-06-13	10:30:00	11:30:00	19.7	NA	NA	NA	NA	52	N	SHRIMP
1	Q	01.Q	2019-06-13	10:30:00	11:30:00	19.5	NA	NA	NA	NA	52	N	SHRIMP
1	R	01.R	2019-06-13	10:30:00	11:30:00	19.5	NA	NA	NA	0.25	52	N	SHRIMP
1	S	01.S	2019-06-13	10:30:00	11:30:00	20.8	NA	NA	NA	NA	52	N	SHRIMP
1	T	01.T	2019-06-13	10:30:00	11:30:00	21.8	NA	NA	NA	NA	52	N	BLOODW
1	U	01.U	2019-06-13	10:30:00	11:30:00	21.7	NA	NA	NA	NA	52	N	BLOODW
1	A	01.A	2019-06-14	10:30:00	11:30:00	20.7	NA	NA	NA	0.25	52	N	SHRIMP
1	B	01.B	2019-06-14	10:30:00	11:30:00	20.5	NA	NA	NA	NA	52	N	BLOODW
1	C	01.C	2019-06-14	10:30:00	11:30:00	20.8	NA	NA	NA	NA	52	N	BLOODW
1	D	01.D	2019-06-14	10:30:00	11:30:00	19.8	NA	NA	NA	0.5	52	N	BLOODW
1	E	01.E	2019-06-14	10:30:00	11:30:00	20.4	NA	NA	NA	NA	52	N	OCEANMUS
1	F	01.F	2019-06-14	10:30:00	11:30:00	20.2	NA	NA	NA	NA	52	N	OCEANMUS
1	G	01.G	2019-06-14	10:30:00	11:30:00	20.5	NA	NA	NA	NA	52	N	OCEANMUS
1	H	01.H	2019-06-14	10:30:00	11:30:00	19.9	NA	NA	NA	1	52	N	OCEANMUS
1	I	01.I	2019-06-14	10:30:00	11:30:00	19.8	NA	NA	NA	NA	52	N	OCEANMUS
1	J	01.J	2019-06-14	10:30:00	11:30:00	20.7	NA	NA	NA	NA	52	N	DRESS
1	K	01.K	2019-06-14	10:30:00	11:30:00	20.4	NA	NA	NA	NA	52	N	DRESS
1	L	01.L	2019-06-14	10:30:00	11:30:00	19.7	NA	NA	NA	1	52	N	DRESS
1	M	01.M	2019-06-14	10:30:00	11:30:00	19.5	NA	NA	NA	NA	52	N	DRESS
1	N	01.N	2019-06-14	10:30:00	11:30:00	20.6	NA	NA	NA	NA	52	N	DRESS
1	O	01.O	2019-06-14	10:30:00	11:30:00	20.3	NA	NA	NA	NA	52	N	SHRIMP
1	P	01.P	2019-06-14	10:30:00	11:30:00	19.6	NA	NA	NA	NA	52	N	SHRIMP
1	Q	01.Q	2019-06-14	10:30:00	11:30:00	19.5	NA	NA	NA	NA	52	N	SHRIMP
1	R	01.R	2019-06-14	10:30:00	11:30:00	19.4	NA	NA	NA	NA	52	N	SHRIMP
1	S	01.S	2019-06-14	10:30:00	11:30:00	20.7	NA	NA	NA	NA	52	N	SHRIMP
1	T	01.T	2019-06-14	10:30:00	11:30:00	21.8	NA	NA	NA	NA	52	N	BLOODW
1	U	01.U	2019-06-14	10:30:00	11:30:00	21.6	NA	NA	NA	NA	52	N	BLOODW
1	A	01.A	2019-06-15	16:30:00	17:30:00	20.5	NA	NA	NA	NA	54	N	SHRIMP
1	B	01.B	2019-06-15	16:30:00	17:30:00	20.4	NA	NA	NA	0.5	54	N	BLOODW
1	C	01.C	2019-06-15	16:30:00	17:30:00	20.4	NA	NA	NA	NA	54	N	BLOODW
1	D	01.D	2019-06-15	16:30:00	17:30:00	19.8	NA	NA	NA	NA	54	N	BLOODW
1	E	01.E	2019-06-15	16:30:00	17:30:00	20.2	NA	NA	NA	0.5	54	N	OCEANMUS
1	F	01.F	2019-06-15	16:30:00	17:30:00	20.2	NA	NA	NA	NA	54	N	OCEANMUS
1	G	01.G	2019-06-15	16:30:00	17:30:00	20.3	NA	NA	NA	NA	54	N	OCEANMUS
1	H	01.H	2019-06-15	16:30:00	17:30:00	19.7	NA	NA	NA	NA	54	N	OCEANMUS
1	I	01.I	2019-06-15	16:30:00	17:30:00	19.7	NA	NA	NA	NA	54	N	OCEANMUS
1	J	01.J	2019-06-15	16:30:00	17:30:00	20.4	NA	NA	NA	NA	54	N	DRESS
1	K	01.K	2019-06-15	16:30:00	17:30:00	20.5	NA	NA	NA	NA	54	N	DRESS
1	L	01.L	2019-06-15	16:30:00	17:30:00	19.7	NA	NA	NA	0.5	54	N	DRESS	1
1	M	01.M	2019-06-15	16:30:00	17:30:00	19.4	NA	NA	NA	NA	54	N	DRESS
1	N	01.N	2019-06-15	16:30:00	17:30:00	20.5	NA	NA	NA	NA	54	N	DRESS
1	O	01.O	2019-06-15	16:30:00	17:30:00	20.2	NA	NA	NA	0	54	N	SHRIMP
1	P	01.P	2019-06-15	16:30:00	17:30:00	19.6	NA	NA	NA	NA	54	N	SHRIMP
1	Q	01.Q	2019-06-15	16:30:00	17:30:00	19.4	NA	NA	NA	NA	54	N	SHRIMP
1	R	01.R	2019-06-15	16:30:00	17:30:00	19.6	NA	NA	NA	NA	54	N	SHRIMP
1	S	01.S	2019-06-15	16:30:00	17:30:00	20.6	NA	NA	NA	0.25	54	N	SHRIMP
1	T	01.T	2019-06-15	16:30:00	17:30:00	21.4	NA	NA	NA	NA	54	N	BLOODW
1	U	01.U	2019-06-15	16:30:00	17:30:00	21.2	NA	NA	NA	NA	54	N	BLOODW
1	A	01.A	2019-06-16	13:30:00	14:30:00	21	NA	NA	NA	NA	54	N	SHRIMP
1	B	01.B	2019-06-16	13:30:00	14:30:00	20.8	NA	NA	NA	NA	54	N	BLOODW
1	C	01.C	2019-06-16	13:30:00	14:30:00	21	NA	NA	NA	NA	54	N	BLOODW
1	D	01.D	2019-06-16	13:30:00	14:30:00	20.2	NA	NA	NA	NA	54	N	BLOODW
1	E	01.E	2019-06-16	13:30:00	14:30:00	20.8	NA	NA	NA	NA	54	N	OCEANMUS
1	F	01.F	2019-06-16	13:30:00	14:30:00	20.7	NA	NA	NA	NA	54	N	OCEANMUS
1	G	01.G	2019-06-16	13:30:00	14:30:00	20.8	NA	NA	NA	NA	54	N	OCEANMUS
1	H	01.H	2019-06-16	13:30:00	14:30:00	20.1	NA	NA	NA	NA	54	N	OCEANMUS
1	I	01.I	2019-06-16	13:30:00	14:30:00	20.1	NA	NA	NA	NA	54	N	OCEANMUS
1	J	01.J	2019-06-16	13:30:00	14:30:00	21	NA	NA	NA	NA	54	N	DRESS
1	K	01.K	2019-06-16	13:30:00	14:30:00	20.9	NA	NA	NA	NA	54	N	DRESS
1	L	01.L	2019-06-16	13:30:00	14:30:00	20.2	NA	NA	NA	NA	54	N	DRESS
1	M	01.M	2019-06-16	13:30:00	14:30:00	20.1	NA	NA	NA	NA	54	N	DRESS
1	N	01.N	2019-06-16	13:30:00	14:30:00	21	NA	NA	NA	NA	54	N	DRESS
1	O	01.O	2019-06-16	13:30:00	14:30:00	20.8	NA	NA	NA	NA	54	N	SHRIMP
1	P	01.P	2019-06-16	13:30:00	14:30:00	20	NA	NA	NA	NA	54	N	SHRIMP
1	Q	01.Q	2019-06-16	13:30:00	14:30:00	20	NA	NA	NA	NA	54	N	SHRIMP
1	R	01.R	2019-06-16	13:30:00	14:30:00	20	NA	NA	NA	NA	54	N	SHRIMP
1	S	01.S	2019-06-16	13:30:00	14:30:00	21	NA	NA	NA	NA	54	N	SHRIMP
1	T	01.T	2019-06-16	13:30:00	14:30:00	21.9	NA	NA	NA	NA	54	N	BLOODW
1	U	01.U	2019-06-16	13:30:00	14:30:00	21.9	NA	NA	NA	NA	54	N	BLOODW
1	A	01.A	2019-06-17	11:00:00	12:00:00	20.8	NA	NA	NA	NA	54	N	SHRIMP
1	B	01.B	2019-06-17	11:00:00	12:00:00	20.6	NA	NA	NA	NA	54	N	BLOODW
1	C	01.C	2019-06-17	11:00:00	12:00:00	20.9	NA	NA	NA	NA	54	N	BLOODW
1	D	01.D	2019-06-17	11:00:00	12:00:00	20	NA	NA	NA	NA	54	N	BLOODW
1	E	01.E	2019-06-17	11:00:00	12:00:00	20.6	NA	NA	NA	NA	54	N	OCEANMUS
1	F	01.F	2019-06-17	11:00:00	12:00:00	20.5	NA	NA	NA	NA	54	N	OCEANMUS
1	G	01.G	2019-06-17	11:00:00	12:00:00	20.6	NA	NA	NA	NA	54	N	OCEANMUS
1	H	01.H	2019-06-17	11:00:00	12:00:00	19.9	NA	NA	NA	NA	54	N	OCEANMUS
1	I	01.I	2019-06-17	11:00:00	12:00:00	19.9	NA	NA	NA	1	54	N	OCEANMUS
1	J	01.J	2019-06-17	11:00:00	12:00:00	20.9	NA	NA	NA	NA	54	N	DRESS
1	K	01.K	2019-06-17	11:00:00	12:00:00	20.7	NA	NA	NA	NA	54	N	DRESS
1	L	01.L	2019-06-17	11:00:00	12:00:00	19.9	NA	NA	NA	NA	54	N	DRESS
1	M	01.M	2019-06-17	11:00:00	12:00:00	19.8	NA	NA	NA	0.5	54	N	DRESS
1	N	01.N	2019-06-17	11:00:00	12:00:00	20.9	NA	NA	NA	NA	54	N	DRESS
1	O	01.O	2019-06-17	11:00:00	12:00:00	20.5	NA	NA	NA	NA	54	N	SHRIMP
1	P	01.P	2019-06-17	11:00:00	12:00:00	19.8	NA	NA	NA	NA	54	N	SHRIMP
1	Q	01.Q	2019-06-17	11:00:00	12:00:00	19.7	NA	NA	NA	NA	54	N	SHRIMP
1	R	01.R	2019-06-17	11:00:00	12:00:00	19.6	NA	NA	NA	NA	54	N	SHRIMP
1	S	01.S	2019-06-17	11:00:00	12:00:00	20.9	NA	NA	NA	0.5	54	N	SHRIMP
1	T	01.T	2019-06-17	11:00:00	12:00:00	22	NA	NA	NA	NA	54	N	BLOODW
1	U	01.U	2019-06-17	11:00:00	12:00:00	21.7	NA	NA	NA	0.5	54	N	BLOODW
1	A	01.A	2019-06-18	NA	NA	20.9	NA	NA	NA	NA	NA	N	SHRIMP
1	B	01.B	2019-06-18	NA	NA	20.8	NA	NA	NA	NA	NA	N	BLOODW
1	C	01.C	2019-06-18	NA	NA	21	NA	NA	NA	NA	NA	N	BLOODW
1	D	01.D	2019-06-18	NA	NA	20.3	NA	NA	NA	NA	NA	N	BLOODW
1	E	01.E	2019-06-18	NA	NA	20.8	NA	NA	NA	1	NA	N	OCEANMUS
1	F	01.F	2019-06-18	NA	NA	20.6	NA	NA	NA	NA	NA	N	OCEANMUS
1	G	01.G	2019-06-18	NA	NA	20.8	NA	NA	NA	NA	NA	N	OCEANMUS
1	H	01.H	2019-06-18	NA	NA	20.1	NA	NA	NA	NA	NA	N	OCEANMUS
1	I	01.I	2019-06-18	NA	NA	20.1	NA	NA	NA	NA	NA	N	OCEANMUS
1	J	01.J	2019-06-18	NA	NA	21	NA	NA	NA	NA	NA	N	DRESS
1	K	01.K	2019-06-18	NA	NA	20.9	NA	NA	NA	NA	NA	N	DRESS
1	L	01.L	2019-06-18	NA	NA	20.2	NA	NA	NA	NA	NA	N	DRESS
1	M	01.M	2019-06-18	NA	NA	20.1	NA	NA	NA	NA	NA	N	DRESS
1	N	01.N	2019-06-18	NA	NA	21	NA	NA	NA	1	NA	N	DRESS
1	O	01.O	2019-06-18	NA	NA	20.7	NA	NA	NA	0.25	NA	N	SHRIMP
1	P	01.P	2019-06-18	NA	NA	20.1	NA	NA	NA	NA	NA	N	SHRIMP
1	Q	01.Q	2019-06-18	NA	NA	20	NA	NA	NA	NA	NA	N	SHRIMP
1	R	01.R	2019-06-18	NA	NA	19.9	NA	NA	NA	NA	NA	N	SHRIMP
1	S	01.S	2019-06-18	NA	NA	20.9	NA	NA	NA	NA	NA	N	SHRIMP
1	T	01.T	2019-06-18	NA	NA	21.9	NA	NA	NA	0.5	NA	N	BLOODW
1	U	01.U	2019-06-18	NA	NA	21.7	NA	NA	NA	NA	NA	N	BLOODW
1	A	01.A	2019-06-19	09:00:00	10:00:00	20.7	NA	NA	NA	NA	58	N	SHRIMP
1	B	01.B	2019-06-19	09:00:00	10:00:00	20.4	NA	NA	NA	0.25	58	N	BLOODW
1	C	01.C	2019-06-19	09:00:00	10:00:00	20.4	NA	NA	NA	NA	58	N	BLOODW
1	D	01.D	2019-06-19	09:00:00	10:00:00	19.8	NA	NA	NA	NA	58	N	BLOODW
1	E	01.E	2019-06-19	09:00:00	10:00:00	20.4	NA	NA	NA	NA	58	N	OCEANMUS
1	F	01.F	2019-06-19	09:00:00	10:00:00	20.3	NA	NA	NA	0.25	58	N	OCEANMUS
1	G	01.G	2019-06-19	09:00:00	10:00:00	20.4	NA	NA	NA	NA	58	N	OCEANMUS
1	H	01.H	2019-06-19	09:00:00	10:00:00	19.6	NA	NA	NA	NA	58	N	OCEANMUS
1	I	01.I	2019-06-19	09:00:00	10:00:00	19.5	NA	NA	NA	NA	58	N	OCEANMUS
1	J	01.J	2019-06-19	09:00:00	10:00:00	20.4	NA	NA	NA	0.5	58	N	DRESS
1	K	01.K	2019-06-19	09:00:00	10:00:00	20.5	NA	NA	NA	NA	58	N	DRESS
1	L	01.L	2019-06-19	09:00:00	10:00:00	19.6	NA	NA	NA	NA	58	N	DRESS
1	M	01.M	2019-06-19	09:00:00	10:00:00	19.5	NA	NA	NA	NA	58	N	DRESS
1	N	01.N	2019-06-19	09:00:00	10:00:00	20.4	NA	NA	NA	NA	58	N	DRESS
1	O	01.O	2019-06-19	09:00:00	10:00:00	20.3	NA	NA	NA	NA	58	N	SHRIMP
1	P	01.P	2019-06-19	09:00:00	10:00:00	19.6	NA	NA	NA	0.25	58	N	SHRIMP
1	Q	01.Q	2019-06-19	09:00:00	10:00:00	19.5	NA	NA	NA	NA	58	N	SHRIMP
1	R	01.R	2019-06-19	09:00:00	10:00:00	19.5	NA	NA	NA	NA	58	N	SHRIMP
1	S	01.S	2019-06-19	09:00:00	10:00:00	20.6	NA	NA	NA	NA	58	N	SHRIMP
1	T	01.T	2019-06-19	09:00:00	10:00:00	21.5	NA	NA	NA	NA	58	N	BLOODW
1	U	01.U	2019-06-19	09:00:00	10:00:00	21.4	NA	NA	NA	NA	58	N	BLOODW
1	A	01.A	2019-06-20	17:00:00	18:00:00	21.3	NA	NA	NA	NA	65	N	SHRIMP
1	B	01.B	2019-06-20	17:00:00	18:00:00	21.1	NA	NA	NA	NA	65	N	BLOODW
1	C	01.C	2019-06-20	17:00:00	18:00:00	21.2	NA	NA	NA	0.25	65	N	BLOODW
1	D	01.D	2019-06-20	17:00:00	18:00:00	20.6	NA	NA	NA	NA	65	N	BLOODW
1	E	01.E	2019-06-20	17:00:00	18:00:00	21.1	NA	NA	NA	NA	65	N	OCEANMUS
1	F	01.F	2019-06-20	17:00:00	18:00:00	20.9	NA	NA	NA	NA	65	N	OCEANMUS
1	G	01.G	2019-06-20	17:00:00	18:00:00	21	NA	NA	NA	0	65	N	OCEANMUS
1	H	01.H	2019-06-20	17:00:00	18:00:00	20.5	NA	NA	NA	NA	65	N	OCEANMUS
1	I	01.I	2019-06-20	17:00:00	18:00:00	20.5	NA	NA	NA	NA	65	N	OCEANMUS
1	J	01.J	2019-06-20	17:00:00	18:00:00	21.3	NA	NA	NA	NA	65	N	DRESS
1	K	01.K	2019-06-20	17:00:00	18:00:00	21.2	NA	NA	NA	0.25	65	N	DRESS
1	L	01.L	2019-06-20	17:00:00	18:00:00	20.6	NA	NA	NA	NA	65	N	DRESS
1	M	01.M	2019-06-20	17:00:00	18:00:00	20.6	NA	NA	NA	NA	65	N	DRESS
1	N	01.N	2019-06-20	17:00:00	18:00:00	21.2	NA	NA	NA	NA	65	N	DRESS
1	O	01.O	2019-06-20	17:00:00	18:00:00	21.1	NA	NA	NA	NA	65	N	SHRIMP
1	P	01.P	2019-06-20	17:00:00	18:00:00	20.6	NA	NA	NA	NA	65	N	SHRIMP
1	Q	01.Q	2019-06-20	17:00:00	18:00:00	20.4	NA	NA	NA	0	65	N	SHRIMP
1	R	01.R	2019-06-20	17:00:00	18:00:00	20.5	NA	NA	NA	NA	65	N	SHRIMP
1	S	01.S	2019-06-20	17:00:00	18:00:00	21.3	NA	NA	NA	NA	65	N	SHRIMP
1	T	01.T	2019-06-20	17:00:00	18:00:00	22	NA	NA	NA	NA	65	N	BLOODW
1	U	01.U	2019-06-20	17:00:00	18:00:00	21.8	NA	NA	NA	NA	65	N	BLOODW
1	A	01.A	2019-06-21	14:30:00	15:30:00	21.2	NA	NA	NA	NA	59	N	SHRIMP
1	B	01.B	2019-06-21	14:30:00	15:30:00	21	NA	NA	NA	NA	59	N	BLOODW
1	C	01.C	2019-06-21	14:30:00	15:30:00	21.1	NA	NA	NA	NA	59	N	BLOODW
1	D	01.D	2019-06-21	14:30:00	15:30:00	20.3	NA	NA	NA	0.25	59	N	BLOODW
1	E	01.E	2019-06-21	14:30:00	15:30:00	20.9	NA	NA	NA	NA	59	N	OCEANMUS
1	F	01.F	2019-06-21	14:30:00	15:30:00	20.7	NA	NA	NA	NA	59	N	OCEANMUS
1	G	01.G	2019-06-21	14:30:00	15:30:00	20.8	NA	NA	NA	NA	59	N	OCEANMUS
1	H	01.H	2019-06-21	14:30:00	15:30:00	20.4	NA	NA	NA	0.5	59	N	OCEANMUS
1	I	01.I	2019-06-21	14:30:00	15:30:00	20.4	NA	NA	NA	NA	59	N	OCEANMUS
1	J	01.J	2019-06-21	14:30:00	15:30:00	21.1	NA	NA	NA	NA	59	N	DRESS
1	K	01.K	2019-06-21	14:30:00	15:30:00	21	NA	NA	NA	NA	59	N	DRESS
1	L	01.L	2019-06-21	14:30:00	15:30:00	20.4	NA	NA	NA	0	59	N	DRESS
1	M	01.M	2019-06-21	14:30:00	15:30:00	20.4	NA	NA	NA	NA	59	N	DRESS
1	N	01.N	2019-06-21	14:30:00	15:30:00	21.2	NA	NA	NA	NA	59	N	DRESS
1	O	01.O	2019-06-21	14:30:00	15:30:00	20.8	NA	NA	NA	NA	59	N	SHRIMP
1	P	01.P	2019-06-21	14:30:00	15:30:00	20.4	NA	NA	NA	NA	59	N	SHRIMP
1	Q	01.Q	2019-06-21	14:30:00	15:30:00	20.3	NA	NA	NA	NA	59	N	SHRIMP
1	R	01.R	2019-06-21	14:30:00	15:30:00	20.3	NA	NA	NA	0.25	59	N	SHRIMP
1	S	01.S	2019-06-21	14:30:00	15:30:00	21.1	NA	NA	NA	NA	59	N	SHRIMP
1	T	01.T	2019-06-21	14:30:00	15:30:00	21.9	NA	NA	NA	NA	59	N	BLOODW
1	U	01.U	2019-06-21	14:30:00	15:30:00	21.8	NA	NA	NA	NA	59	N	BLOODW
1	A	01.A	2019-06-22	15:30:00	16:30:00	20.8	NA	NA	NA	0	59	N	SHRIMP
1	B	01.B	2019-06-22	15:30:00	16:30:00	20.5	NA	NA	NA	NA	59	N	BLOODW
1	C	01.C	2019-06-22	15:30:00	16:30:00	20.5	NA	NA	NA	NA	59	N	BLOODW
1	D	01.D	2019-06-22	15:30:00	16:30:00	19.9	NA	NA	NA	NA	59	N	BLOODW
1	E	01.E	2019-06-22	15:30:00	16:30:00	20.5	NA	NA	NA	NA	59	N	OCEANMUS
1	F	01.F	2019-06-22	15:30:00	16:30:00	20.2	NA	NA	NA	NA	59	N	OCEANMUS
1	G	01.G	2019-06-22	15:30:00	16:30:00	20.4	NA	NA	NA	NA	59	N	OCEANMUS
1	H	01.H	2019-06-22	15:30:00	16:30:00	19.8	NA	NA	NA	NA	59	N	OCEANMUS
1	I	01.I	2019-06-22	15:30:00	16:30:00	19.7	NA	NA	NA	0.25	59	N	OCEANMUS
1	J	01.J	2019-06-22	15:30:00	16:30:00	20.5	NA	NA	NA	NA	59	N	DRESS
1	K	01.K	2019-06-22	15:30:00	16:30:00	20.6	NA	NA	NA	NA	59	N	DRESS
1	L	01.L	2019-06-22	15:30:00	16:30:00	19.8	NA	NA	NA	NA	59	N	DRESS
1	M	01.M	2019-06-22	15:30:00	16:30:00	19.7	NA	NA	NA	0	59	N	DRESS
1	N	01.N	2019-06-22	15:30:00	16:30:00	20.5	NA	NA	NA	NA	59	N	DRESS
1	O	01.O	2019-06-22	15:30:00	16:30:00	20.4	NA	NA	NA	NA	59	N	SHRIMP
1	P	01.P	2019-06-22	15:30:00	16:30:00	19.8	NA	NA	NA	NA	59	N	SHRIMP
1	Q	01.Q	2019-06-22	15:30:00	16:30:00	19.6	NA	NA	NA	NA	59	N	SHRIMP
1	R	01.R	2019-06-22	15:30:00	16:30:00	19.6	NA	NA	NA	NA	59	N	SHRIMP
1	S	01.S	2019-06-22	15:30:00	16:30:00	20.7	NA	NA	NA	NA	59	N	SHRIMP
1	T	01.T	2019-06-22	15:30:00	16:30:00	21.6	NA	NA	NA	0.25	59	N	BLOODW
1	U	01.U	2019-06-22	15:30:00	16:30:00	21.6	NA	NA	NA	NA	59	N	BLOODW
1	A	01.A	2019-06-23	14:00:00	15:00:00	21	NA	NA	NA	NA	58	N	SHRIMP
1	B	01.B	2019-06-23	14:00:00	15:00:00	20.7	NA	NA	NA	NA	58	N	BLOODW
1	C	01.C	2019-06-23	14:00:00	15:00:00	20.8	NA	NA	NA	NA	58	N	BLOODW
1	D	01.D	2019-06-23	14:00:00	15:00:00	20.1	NA	NA	NA	NA	58	N	BLOODW
1	E	01.E	2019-06-23	14:00:00	15:00:00	20.8	NA	NA	NA	0.5	58	N	OCEANMUS
1	F	01.F	2019-06-23	14:00:00	15:00:00	20.5	NA	NA	NA	NA	58	N	OCEANMUS
1	G	01.G	2019-06-23	14:00:00	15:00:00	20.7	NA	NA	NA	NA	58	N	OCEANMUS
1	H	01.H	2019-06-23	14:00:00	15:00:00	20.1	NA	NA	NA	NA	58	N	OCEANMUS
1	I	01.I	2019-06-23	14:00:00	15:00:00	20.1	NA	NA	NA	NA	58	N	OCEANMUS
1	J	01.J	2019-06-23	14:00:00	15:00:00	20.9	NA	NA	NA	NA	58	N	DRESS
1	K	01.K	2019-06-23	14:00:00	15:00:00	20.9	NA	NA	NA	NA	58	N	DRESS
1	L	01.L	2019-06-23	14:00:00	15:00:00	20.1	NA	NA	NA	NA	58	N	DRESS
1	M	01.M	2019-06-23	14:00:00	15:00:00	20	NA	NA	NA	NA	58	N	DRESS
1	N	01.N	2019-06-23	14:00:00	15:00:00	21	NA	NA	NA	0.25	58	N	DRESS
1	O	01.O	2019-06-23	14:00:00	15:00:00	20.6	NA	NA	NA	NA	58	N	SHRIMP
1	P	01.P	2019-06-23	14:00:00	15:00:00	20	NA	NA	NA	NA	58	N	SHRIMP
1	Q	01.Q	2019-06-23	14:00:00	15:00:00	19.9	NA	NA	NA	NA	58	N	SHRIMP
1	R	01.R	2019-06-23	14:00:00	15:00:00	19.9	NA	NA	NA	NA	58	N	SHRIMP
1	S	01.S	2019-06-23	14:00:00	15:00:00	21	NA	NA	NA	0.25	58	N	SHRIMP
1	T	01.T	2019-06-23	14:00:00	15:00:00	21.9	NA	NA	NA	NA	58	N	BLOODW
1	U	01.U	2019-06-23	14:00:00	15:00:00	21.6	NA	NA	NA	0.5	58	N	BLOODW
1	A	01.A	2019-06-24	14:30:00	15:30:00	21.1	NA	NA	NA	NA	57	N	SHRIMP
1	B	01.B	2019-06-24	14:30:00	15:30:00	20.8	NA	NA	NA	0	57	N	BLOODW
1	C	01.C	2019-06-24	14:30:00	15:30:00	20.9	NA	NA	NA	NA	57	N	BLOODW
1	D	01.D	2019-06-24	14:30:00	15:30:00	20.2	NA	NA	NA	NA	57	N	BLOODW
1	E	01.E	2019-06-24	14:30:00	15:30:00	20.8	NA	NA	NA	NA	57	N	OCEANMUS
1	F	01.F	2019-06-24	14:30:00	15:30:00	20.6	NA	NA	NA	0	57	N	OCEANMUS
1	G	01.G	2019-06-24	14:30:00	15:30:00	20.7	NA	NA	NA	NA	57	N	OCEANMUS
1	H	01.H	2019-06-24	14:30:00	15:30:00	20.2	NA	NA	NA	NA	57	N	OCEANMUS
1	I	01.I	2019-06-24	14:30:00	15:30:00	20.2	NA	NA	NA	NA	57	N	OCEANMUS
1	J	01.J	2019-06-24	14:30:00	15:30:00	21.1	NA	NA	NA	0.25	57	N	DRESS
1	K	01.K	2019-06-24	14:30:00	15:30:00	20.9	NA	NA	NA	NA	57	N	DRESS
1	L	01.L	2019-06-24	14:30:00	15:30:00	20.2	NA	NA	NA	NA	57	N	DRESS
1	M	01.M	2019-06-24	14:30:00	15:30:00	20.2	NA	NA	NA	NA	57	N	DRESS
1	N	01.N	2019-06-24	14:30:00	15:30:00	21.1	NA	NA	NA	NA	57	N	DRESS
1	O	01.O	2019-06-24	14:30:00	15:30:00	20.7	NA	NA	NA	0	57	N	SHRIMP
1	P	01.P	2019-06-24	14:30:00	15:30:00	20.1	NA	NA	NA	NA	57	N	SHRIMP
1	Q	01.Q	2019-06-24	14:30:00	15:30:00	20	NA	NA	NA	NA	57	N	SHRIMP
1	R	01.R	2019-06-24	14:30:00	15:30:00	19.9	NA	NA	NA	NA	57	N	SHRIMP
1	S	01.S	2019-06-24	14:30:00	15:30:00	21	NA	NA	NA	NA	57	N	SHRIMP
1	T	01.T	2019-06-24	14:30:00	15:30:00	21.9	NA	NA	NA	NA	57	N	BLOODW
1	U	01.U	2019-06-24	14:30:00	15:30:00	21.7	NA	NA	NA	NA	57	N	BLOODW
1	A	01.A	2019-06-25	10:00:00	12:00:00	21.2	NA	NA	NA	NA	61	N	SHRIMP
1	B	01.B	2019-06-25	10:00:00	12:00:00	21	NA	NA	NA	NA	61	N	BLOODW
1	C	01.C	2019-06-25	10:00:00	12:00:00	21.1	NA	NA	NA	0	61	N	BLOODW
1	D	01.D	2019-06-25	10:00:00	12:00:00	20.5	NA	NA	NA	NA	61	N	BLOODW
1	E	01.E	2019-06-25	10:00:00	12:00:00	21.1	NA	NA	NA	NA	61	N	OCEANMUS
1	F	01.F	2019-06-25	10:00:00	12:00:00	20.9	NA	NA	NA	NA	61	N	OCEANMUS
1	G	01.G	2019-06-25	10:00:00	12:00:00	20.9	NA	NA	NA	0	61	N	OCEANMUS
1	H	01.H	2019-06-25	10:00:00	12:00:00	20.4	NA	NA	NA	NA	61	N	OCEANMUS
1	I	01.I	2019-06-25	10:00:00	12:00:00	20.3	NA	NA	NA	NA	61	N	OCEANMUS
1	J	01.J	2019-06-25	10:00:00	12:00:00	21.1	NA	NA	NA	NA	61	N	DRESS
1	K	01.K	2019-06-25	10:00:00	12:00:00	21.1	NA	NA	NA	0	61	N	DRESS
1	L	01.L	2019-06-25	10:00:00	12:00:00	20.6	NA	NA	NA	NA	61	N	DRESS
1	M	01.M	2019-06-25	10:00:00	12:00:00	20.5	NA	NA	NA	NA	61	N	DRESS
1	N	01.N	2019-06-25	10:00:00	12:00:00	21.1	NA	NA	NA	NA	61	N	DRESS
1	O	01.O	2019-06-25	10:00:00	12:00:00	21	NA	NA	NA	NA	61	N	SHRIMP
1	P	01.P	2019-06-25	10:00:00	12:00:00	20.4	NA	NA	NA	0	61	N	SHRIMP
1	Q	01.Q	2019-06-25	10:00:00	12:00:00	20.4	NA	NA	NA	NA	61	N	SHRIMP
1	R	01.R	2019-06-25	10:00:00	12:00:00	20.3	NA	NA	NA	NA	61	N	SHRIMP
1	S	01.S	2019-06-25	10:00:00	12:00:00	21.2	NA	NA	NA	NA	61	N	SHRIMP
1	T	01.T	2019-06-25	10:00:00	12:00:00	21.9	NA	NA	NA	NA	61	N	BLOODW
1	U	01.U	2019-06-25	10:00:00	12:00:00	21.7	NA	NA	NA	NA	61	N	BLOODW
1	A	01.A	2019-06-26	10:00:00	11:00:00	20.9	NA	NA	NA	NA	65	N	SHRIMP
1	B	01.B	2019-06-26	10:00:00	11:00:00	20.8	NA	NA	NA	NA	65	N	BLOODW
1	C	01.C	2019-06-26	10:00:00	11:00:00	20.7	NA	NA	NA	NA	65	N	BLOODW
1	D	01.D	2019-06-26	10:00:00	11:00:00	20.2	NA	NA	NA	0	65	N	BLOODW
1	E	01.E	2019-06-26	10:00:00	11:00:00	20.5	NA	NA	NA	NA	65	N	OCEANMUS
1	F	01.F	2019-06-26	10:00:00	11:00:00	20.5	NA	NA	NA	NA	65	N	OCEANMUS
1	G	01.G	2019-06-26	10:00:00	11:00:00	20.6	NA	NA	NA	NA	65	N	OCEANMUS
1	H	01.H	2019-06-26	10:00:00	11:00:00	20	NA	NA	NA	0	65	N	OCEANMUS
1	I	01.I	2019-06-26	10:00:00	11:00:00	19.9	NA	NA	NA	NA	65	N	OCEANMUS
1	J	01.J	2019-06-26	10:00:00	11:00:00	20.7	NA	NA	NA	NA	65	N	DRESS
1	K	01.K	2019-06-26	10:00:00	11:00:00	20.7	NA	NA	NA	NA	65	N	DRESS
1	L	01.L	2019-06-26	10:00:00	11:00:00	20.1	NA	NA	NA	0.25	65	N	DRESS
1	M	01.M	2019-06-26	10:00:00	11:00:00	20.1	NA	NA	NA	NA	65	N	DRESS
1	N	01.N	2019-06-26	10:00:00	11:00:00	20.7	NA	NA	NA	NA	65	N	DRESS
1	O	01.O	2019-06-26	10:00:00	11:00:00	20.6	NA	NA	NA	NA	65	N	SHRIMP
1	P	01.P	2019-06-26	10:00:00	11:00:00	20	NA	NA	NA	NA	65	N	SHRIMP
1	Q	01.Q	2019-06-26	10:00:00	11:00:00	19.9	NA	NA	NA	0	65	N	SHRIMP
1	R	01.R	2019-06-26	10:00:00	11:00:00	20	NA	NA	NA	NA	65	N	SHRIMP
1	S	01.S	2019-06-26	10:00:00	11:00:00	20.9	NA	NA	NA	NA	65	N	SHRIMP
1	T	01.T	2019-06-26	10:00:00	11:00:00	21.6	NA	NA	NA	NA	65	N	BLOODW
1	U	01.U	2019-06-26	10:00:00	11:00:00	21.5	NA	NA	NA	NA	65	N	BLOODW
1	A	01.A	2019-06-27	11:00:00	12:00:00	21.2	NA	NA	NA	NA	66	N	SHRIMP
1	B	01.B	2019-06-27	11:00:00	12:00:00	21	NA	NA	NA	NA	66	N	BLOODW
1	C	01.C	2019-06-27	11:00:00	12:00:00	21.1	NA	NA	NA	NA	66	N	BLOODW
1	D	01.D	2019-06-27	11:00:00	12:00:00	20.5	NA	NA	NA	NA	66	N	BLOODW
1	E	01.E	2019-06-27	11:00:00	12:00:00	20.6	NA	NA	NA	NA	66	N	OCEANMUS
1	F	01.F	2019-06-27	11:00:00	12:00:00	20.7	NA	NA	NA	NA	66	N	OCEANMUS
1	G	01.G	2019-06-27	11:00:00	12:00:00	20.9	NA	NA	NA	NA	66	N	OCEANMUS
1	H	01.H	2019-06-27	11:00:00	12:00:00	20.4	NA	NA	NA	NA	66	N	OCEANMUS
1	I	01.I	2019-06-27	11:00:00	12:00:00	20.4	NA	NA	NA	0	66	N	OCEANMUS
1	J	01.J	2019-06-27	11:00:00	12:00:00	21.1	NA	NA	NA	NA	66	N	DRESS
1	K	01.K	2019-06-27	11:00:00	12:00:00	21	NA	NA	NA	NA	66	N	DRESS
1	L	01.L	2019-06-27	11:00:00	12:00:00	20.6	NA	NA	NA	NA	66	N	DRESS
1	M	01.M	2019-06-27	11:00:00	12:00:00	20.4	NA	NA	NA	0	66	N	DRESS
1	N	01.N	2019-06-27	11:00:00	12:00:00	21.1	NA	NA	NA	NA	66	N	DRESS
1	O	01.O	2019-06-27	11:00:00	12:00:00	20.8	NA	NA	NA	NA	66	N	SHRIMP
1	P	01.P	2019-06-27	11:00:00	12:00:00	20.4	NA	NA	NA	NA	66	N	SHRIMP
1	Q	01.Q	2019-06-27	11:00:00	12:00:00	20.3	NA	NA	NA	NA	66	N	SHRIMP
1	R	01.R	2019-06-27	11:00:00	12:00:00	20.4	NA	NA	NA	0.25	66	N	SHRIMP
1	S	01.S	2019-06-27	11:00:00	12:00:00	21.2	NA	NA	NA	NA	66	N	SHRIMP
1	T	01.T	2019-06-27	11:00:00	12:00:00	21.8	NA	NA	NA	0	66	N	BLOODW
1	U	01.U	2019-06-27	11:00:00	12:00:00	21.6	NA	NA	NA	NA	66	N	BLOODW
1	A	01.A	2019-06-28	11:00:00	12:00:00	21.3	NA	NA	NA	NA	60	N	SHRIMP
1	B	01.B	2019-06-28	11:00:00	12:00:00	21.1	NA	NA	NA	NA	60	N	BLOODW
1	C	01.C	2019-06-28	11:00:00	12:00:00	21.1	NA	NA	NA	NA	60	N	BLOODW
1	D	01.D	2019-06-28	11:00:00	12:00:00	20.7	NA	NA	NA	NA	60	N	BLOODW
1	E	01.E	2019-06-28	11:00:00	12:00:00	20.8	NA	NA	NA	NA	60	N	OCEANMUS
1	F	01.F	2019-06-28	11:00:00	12:00:00	20.8	NA	NA	NA	NA	60	N	OCEANMUS
1	G	01.G	2019-06-28	11:00:00	12:00:00	20.9	NA	NA	NA	NA	60	N	OCEANMUS
1	H	01.H	2019-06-28	11:00:00	12:00:00	20.6	NA	NA	NA	NA	60	N	OCEANMUS
1	I	01.I	2019-06-28	11:00:00	12:00:00	20.6	NA	NA	NA	NA	60	N	OCEANMUS
1	J	01.J	2019-06-28	11:00:00	12:00:00	21.2	NA	NA	NA	NA	60	N	DRESS
1	K	01.K	2019-06-28	11:00:00	12:00:00	21.2	NA	NA	NA	NA	60	N	DRESS
1	L	01.L	2019-06-28	11:00:00	12:00:00	20.8	NA	NA	NA	NA	60	N	DRESS
1	M	01.M	2019-06-28	11:00:00	12:00:00	20.7	NA	NA	NA	NA	60	N	DRESS
1	N	01.N	2019-06-28	11:00:00	12:00:00	21.3	NA	NA	NA	NA	60	N	DRESS
1	O	01.O	2019-06-28	11:00:00	12:00:00	21.2	NA	NA	NA	NA	60	N	SHRIMP
1	P	01.P	2019-06-28	11:00:00	12:00:00	20.6	NA	NA	NA	NA	60	N	SHRIMP
1	Q	01.Q	2019-06-28	11:00:00	12:00:00	20.6	NA	NA	NA	NA	60	N	SHRIMP
1	R	01.R	2019-06-28	11:00:00	12:00:00	20.6	NA	NA	NA	NA	60	N	SHRIMP
1	S	01.S	2019-06-28	11:00:00	12:00:00	21.3	NA	NA	NA	NA	60	N	SHRIMP
1	T	01.T	2019-06-28	11:00:00	12:00:00	21.9	NA	NA	NA	NA	60	N	BLOODW
1	U	01.U	2019-06-28	11:00:00	12:00:00	21.6	NA	NA	NA	NA	60	N	BLOODW
1	A	01.A	2019-06-29	11:00:00	12:00:00	22.6	NA	NA	NA	NA	61	N	SHRIMP
1	B	01.B	2019-06-29	11:00:00	12:00:00	22.5	NA	NA	NA	NA	61	N	BLOODW
1	C	01.C	2019-06-29	11:00:00	12:00:00	22.4	NA	NA	NA	NA	61	N	BLOODW
1	D	01.D	2019-06-29	11:00:00	12:00:00	21.9	NA	NA	NA	NA	61	N	BLOODW
1	E	01.E	2019-06-29	11:00:00	12:00:00	22	NA	NA	NA	NA	61	N	OCEANMUS
1	F	01.F	2019-06-29	11:00:00	12:00:00	22.1	NA	NA	NA	NA	61	N	OCEANMUS
1	G	01.G	2019-06-29	11:00:00	12:00:00	22.2	NA	NA	NA	NA	61	N	OCEANMUS
1	H	01.H	2019-06-29	11:00:00	12:00:00	21.7	NA	NA	NA	NA	61	N	OCEANMUS
1	I	01.I	2019-06-29	11:00:00	12:00:00	21.8	NA	NA	NA	NA	61	N	OCEANMUS
1	J	01.J	2019-06-29	11:00:00	12:00:00	22.5	NA	NA	NA	NA	61	N	DRESS
1	K	01.K	2019-06-29	11:00:00	12:00:00	22.5	NA	NA	NA	NA	61	N	DRESS
1	L	01.L	2019-06-29	11:00:00	12:00:00	22	NA	NA	NA	NA	61	N	DRESS
1	M	01.M	2019-06-29	11:00:00	12:00:00	21.9	NA	NA	NA	NA	61	N	DRESS
1	N	01.N	2019-06-29	11:00:00	12:00:00	22.6	NA	NA	NA	NA	61	N	DRESS
1	O	01.O	2019-06-29	11:00:00	12:00:00	22.6	NA	NA	NA	NA	61	N	SHRIMP
1	P	01.P	2019-06-29	11:00:00	12:00:00	21.8	NA	NA	NA	NA	61	N	SHRIMP
1	Q	01.Q	2019-06-29	11:00:00	12:00:00	21.7	NA	NA	NA	NA	61	N	SHRIMP
1	R	01.R	2019-06-29	11:00:00	12:00:00	22.1	NA	NA	NA	NA	61	N	SHRIMP
1	S	01.S	2019-06-29	11:00:00	12:00:00	22.6	NA	NA	NA	NA	61	N	SHRIMP
1	T	01.T	2019-06-29	11:00:00	12:00:00	23.1	NA	NA	NA	NA	61	N	BLOODW
1	U	01.U	2019-06-29	11:00:00	12:00:00	23.1	NA	NA	NA	NA	61	N	BLOODW
1	A	01.A	2019-06-30	11:00:00	12:00:00	NA	NA	NA	NA	NA		N	SHRIMP
1	B	01.B	2019-06-30	11:00:00	12:00:00	NA	NA	NA	NA	NA		N	BLOODW
1	C	01.C	2019-06-30	11:00:00	12:00:00	NA	NA	NA	NA	NA		N	BLOODW
1	D	01.D	2019-06-30	11:00:00	12:00:00	NA	NA	NA	NA	NA		N	BLOODW
1	E	01.E	2019-06-30	11:00:00	12:00:00	NA	NA	NA	NA	NA		N	OCEANMUS
1	F	01.F	2019-06-30	11:00:00	12:00:00	NA	NA	NA	NA	NA		N	OCEANMUS
1	G	01.G	2019-06-30	11:00:00	12:00:00	NA	NA	NA	NA	NA		N	OCEANMUS
1	H	01.H	2019-06-30	11:00:00	12:00:00	NA	NA	NA	NA	NA		N	OCEANMUS
1	I	01.I	2019-06-30	11:00:00	12:00:00	NA	NA	NA	NA	NA		N	OCEANMUS
1	J	01.J	2019-06-30	11:00:00	12:00:00	NA	NA	NA	NA	NA		N	DRESS
1	K	01.K	2019-06-30	11:00:00	12:00:00	NA	NA	NA	NA	NA		N	DRESS
1	L	01.L	2019-06-30	11:00:00	12:00:00	NA	NA	NA	NA	NA		N	DRESS
1	M	01.M	2019-06-30	11:00:00	12:00:00	NA	NA	NA	NA	NA		N	DRESS
1	N	01.N	2019-06-30	11:00:00	12:00:00	NA	NA	NA	NA	NA		N	DRESS
1	O	01.O	2019-06-30	11:00:00	12:00:00	NA	NA	NA	NA	NA		N	SHRIMP
1	P	01.P	2019-06-30	11:00:00	12:00:00	NA	NA	NA	NA	NA		N	SHRIMP
1	Q	01.Q	2019-06-30	11:00:00	12:00:00	NA	NA	NA	NA	NA		N	SHRIMP
1	R	01.R	2019-06-30	11:00:00	12:00:00	NA	NA	NA	NA	NA		N	SHRIMP
1	S	01.S	2019-06-30	11:00:00	12:00:00	NA	NA	NA	NA	NA		N	SHRIMP
1	T	01.T	2019-06-30	11:00:00	12:00:00	NA	NA	NA	NA	NA		N	BLOODW
1	U	01.U	2019-06-30	11:00:00	12:00:00	NA	NA	NA	NA	NA		N	BLOODW
1	A	01.A	2019-07-01	11:00:00	12:00:00	22.5	NA	NA	NA	0	54	N	SHRIMP
1	B	01.B	2019-07-01	11:00:00	12:00:00	22	NA	NA	NA	NA	54	N	BLOODW
1	C	01.C	2019-07-01	11:00:00	12:00:00	22.3	NA	NA	NA	NA	54	N	BLOODW
1	D	01.D	2019-07-01	11:00:00	12:00:00	21.5	NA	NA	NA	NA	54	N	BLOODW
1	E	01.E	2019-07-01	11:00:00	12:00:00	21.6	NA	NA	NA	0	54	N	OCEANMUS
1	F	01.F	2019-07-01	11:00:00	12:00:00	21.9	NA	NA	NA	NA	54	N	OCEANMUS
1	G	01.G	2019-07-01	11:00:00	12:00:00	22.1	NA	NA	NA	NA	54	N	OCEANMUS
1	H	01.H	2019-07-01	11:00:00	12:00:00	21.3	NA	NA	NA	NA	54	N	OCEANMUS
1	I	01.I	2019-07-01	11:00:00	12:00:00	21.4	NA	NA	NA	NA	54	N	OCEANMUS
1	J	01.J	2019-07-01	11:00:00	12:00:00	22.4	NA	NA	NA	NA	54	N	DRESS
1	K	01.K	2019-07-01	11:00:00	12:00:00	22.3	NA	NA	NA	NA	54	N	DRESS
1	L	01.L	2019-07-01	11:00:00	12:00:00	21.5	NA	NA	NA	NA	54	N	DRESS
1	M	01.M	2019-07-01	11:00:00	12:00:00	21.4	NA	NA	NA	NA	54	N	DRESS
1	N	01.N	2019-07-01	11:00:00	12:00:00	22.5	NA	NA	NA	0	54	N	DRESS
1	O	01.O	2019-07-01	11:00:00	12:00:00	22	NA	NA	NA	NA	54	N	SHRIMP
1	P	01.P	2019-07-01	11:00:00	12:00:00	21.4	NA	NA	NA	NA	54	N	SHRIMP
1	Q	01.Q	2019-07-01	11:00:00	12:00:00	21.3	NA	NA	NA	NA	54	N	SHRIMP
1	R	01.R	2019-07-01	11:00:00	12:00:00	21.2	NA	NA	NA	NA	54	N	SHRIMP
1	S	01.S	2019-07-01	11:00:00	12:00:00	22.4	NA	NA	NA	NA	54	N	SHRIMP
1	T	01.T	2019-07-01	11:00:00	12:00:00	23.3	NA	NA	NA	NA	54	N	BLOODW
1	U	01.U	2019-07-01	11:00:00	12:00:00	23.1	NA	NA	NA	0	54	N	BLOODW
1	A	01.A	2019-07-02	09:30:00	10:30:00	22.6	NA	NA	NA	NA	57	N	SHRIMP
1	B	01.B	2019-07-02	09:30:00	10:30:00	22.2	NA	NA	NA	0	57	N	BLOODW
1	C	01.C	2019-07-02	09:30:00	10:30:00	22.4	NA	NA	NA	NA	57	N	BLOODW
1	D	01.D	2019-07-02	09:30:00	10:30:00	21.7	NA	NA	NA	NA	57	N	BLOODW
1	E	01.E	2019-07-02	09:30:00	10:30:00	22.3	NA	NA	NA	NA	57	N	OCEANMUS
1	F	01.F	2019-07-02	09:30:00	10:30:00	22.1	NA	NA	NA	0	57	N	OCEANMUS
1	G	01.G	2019-07-02	09:30:00	10:30:00	22.3	NA	NA	NA	NA	57	N	OCEANMUS
1	H	01.H	2019-07-02	09:30:00	10:30:00	21.6	NA	NA	NA	NA	57	N	OCEANMUS
1	I	01.I	2019-07-02	09:30:00	10:30:00	21.6	NA	NA	NA	NA	57	N	OCEANMUS
1	J	01.J	2019-07-02	09:30:00	10:30:00	22.5	NA	NA	NA	0	57	N	DRESS
1	K	01.K	2019-07-02	09:30:00	10:30:00	22.4	NA	NA	NA	NA	57	N	DRESS
1	L	01.L	2019-07-02	09:30:00	10:30:00	21.7	NA	NA	NA	NA	57	N	DRESS
1	M	01.M	2019-07-02	09:30:00	10:30:00	21.7	NA	NA	NA	NA	57	N	DRESS
1	N	01.N	2019-07-02	09:30:00	10:30:00	22.6	NA	NA	NA	NA	57	N	DRESS
1	O	01.O	2019-07-02	09:30:00	10:30:00	22.2	NA	NA	NA	NA	57	N	SHRIMP
1	P	01.P	2019-07-02	09:30:00	10:30:00	21.6	NA	NA	NA	NA	57	N	SHRIMP
1	Q	01.Q	2019-07-02	09:30:00	10:30:00	21.5	NA	NA	NA	NA	57	N	SHRIMP
1	R	01.R	2019-07-02	09:30:00	10:30:00	21.5	NA	NA	NA	NA	57	N	SHRIMP
1	S	01.S	2019-07-02	09:30:00	10:30:00	22.5	NA	NA	NA	0	57	N	SHRIMP
1	T	01.T	2019-07-02	09:30:00	10:30:00	23.4	NA	NA	NA	NA	57	N	BLOODW
1	U	01.U	2019-07-02	09:30:00	10:30:00	23.2	NA	NA	NA	NA	57	N	BLOODW
1	A	01.A	2019-07-03	09:30:00	10:30:00	22.5	NA	NA	NA	NA	60	N	SHRIMP
1	B	01.B	2019-07-03	09:30:00	10:30:00	22.3	NA	NA	NA	NA	60	N	BLOODW
1	C	01.C	2019-07-03	09:30:00	10:30:00	22.3	NA	NA	NA	0	60	N	BLOODW
1	D	01.D	2019-07-03	09:30:00	10:30:00	21.7	NA	NA	NA	NA	60	N	BLOODW
1	E	01.E	2019-07-03	09:30:00	10:30:00	22.2	NA	NA	NA	NA	60	N	OCEANMUS
1	F	01.F	2019-07-03	09:30:00	10:30:00	22	NA	NA	NA	NA	60	N	OCEANMUS
1	G	01.G	2019-07-03	09:30:00	10:30:00	22.2	NA	NA	NA	0	60	N	OCEANMUS
1	H	01.H	2019-07-03	09:30:00	10:30:00	21.5	NA	NA	NA	NA	60	N	OCEANMUS
1	I	01.I	2019-07-03	09:30:00	10:30:00	21.4	NA	NA	NA	NA	60	N	OCEANMUS
1	J	01.J	2019-07-03	09:30:00	10:30:00	22.2	NA	NA	NA	NA	60	N	DRESS
1	K	01.K	2019-07-03	09:30:00	10:30:00	22.3	NA	NA	NA	0	60	N	DRESS
1	L	01.L	2019-07-03	09:30:00	10:30:00	21.6	NA	NA	NA	NA	60	N	DRESS
1	M	01.M	2019-07-03	09:30:00	10:30:00	21.4	NA	NA	NA	NA	60	N	DRESS
1	N	01.N	2019-07-03	09:30:00	10:30:00	22.3	NA	NA	NA	NA	60	N	DRESS
1	O	01.O	2019-07-03	09:30:00	10:30:00	22.2	NA	NA	NA	0	60	N	SHRIMP
1	P	01.P	2019-07-03	09:30:00	10:30:00	21.4	NA	NA	NA	NA	60	N	SHRIMP
1	Q	01.Q	2019-07-03	09:30:00	10:30:00	21.3	NA	NA	NA	NA	60	N	SHRIMP
1	R	01.R	2019-07-03	09:30:00	10:30:00	21.3	NA	NA	NA	NA	60	N	SHRIMP
1	S	01.S	2019-07-03	09:30:00	10:30:00	22.4	NA	NA	NA	NA	60	N	SHRIMP
1	T	01.T	2019-07-03	09:30:00	10:30:00	23.3	NA	NA	NA	NA	60	N	BLOODW
1	U	01.U	2019-07-03	09:30:00	10:30:00	23.2	NA	NA	NA	NA	60	N	BLOODW
1	A	01.A	2019-07-05	13:00:00	14:00:00	23.1	NA	NA	NA	NA	64	N	SHRIMP
1	B	01.B	2019-07-05	13:00:00	14:00:00	22.8	NA	NA	NA	NA	64	N	BLOODW
1	C	01.C	2019-07-05	13:00:00	14:00:00	23	NA	NA	NA	NA	64	N	BLOODW
1	D	01.D	2019-07-05	13:00:00	14:00:00	22.4	NA	NA	NA	0	64	N	BLOODW
1	E	01.E	2019-07-05	13:00:00	14:00:00	22.9	NA	NA	NA	NA	64	N	OCEANMUS
1	F	01.F	2019-07-05	13:00:00	14:00:00	22.8	NA	NA	NA	NA	64	N	OCEANMUS
1	G	01.G	2019-07-05	13:00:00	14:00:00	22.8	NA	NA	NA	NA	64	N	OCEANMUS
1	H	01.H	2019-07-05	13:00:00	14:00:00	22.4	NA	NA	NA	0	64	N	OCEANMUS
1	I	01.I	2019-07-05	13:00:00	14:00:00	22.4	NA	NA	NA	NA	64	N	OCEANMUS
1	J	01.J	2019-07-05	13:00:00	14:00:00	23.1	NA	NA	NA	NA	64	N	DRESS
1	K	01.K	2019-07-05	13:00:00	14:00:00	23	NA	NA	NA	NA	64	N	DRESS
1	L	01.L	2019-07-05	13:00:00	14:00:00	22.6	NA	NA	NA	0	64	N	DRESS
1	M	01.M	2019-07-05	13:00:00	14:00:00	22.5	NA	NA	NA	NA	64	N	DRESS
1	N	01.N	2019-07-05	13:00:00	14:00:00	23.1	NA	NA	NA	NA	64	N	DRESS
1	O	01.O	2019-07-05	13:00:00	14:00:00	22.9	NA	NA	NA	NA	64	N	SHRIMP
1	P	01.P	2019-07-05	13:00:00	14:00:00	22.5	NA	NA	NA	0	64	N	SHRIMP
1	Q	01.Q	2019-07-05	13:00:00	14:00:00	22.4	NA	NA	NA	NA	64	N	SHRIMP
1	R	01.R	2019-07-05	13:00:00	14:00:00	22.5	NA	NA	NA	NA	64	N	SHRIMP
1	S	01.S	2019-07-05	13:00:00	14:00:00	23.1	NA	NA	NA	NA	64	N	SHRIMP
1	T	01.T	2019-07-05	13:00:00	14:00:00	23.7	NA	NA	NA	NA	64	N	BLOODW
1	U	01.U	2019-07-05	13:00:00	14:00:00	23.5	NA	NA	NA	NA	64	N	BLOODW
1	A	01.A	2019-07-08	09:00:00	10:00:00	22.5	NA	NA	NA	NA	58	N	SHRIMP
1	B	01.B	2019-07-08	09:00:00	10:00:00	22	NA	NA	NA	NA	58	N	BLOODW
1	C	01.C	2019-07-08	09:00:00	10:00:00	22.3	NA	NA	NA	NA	58	N	BLOODW
1	D	01.D	2019-07-08	09:00:00	10:00:00	21.6	NA	NA	NA	NA	58	N	BLOODW
1	E	01.E	2019-07-08	09:00:00	10:00:00	22.1	NA	NA	NA	NA	58	N	OCEANMUS
1	F	01.F	2019-07-08	09:00:00	10:00:00	21.8	NA	NA	NA	NA	58	N	OCEANMUS
1	G	01.G	2019-07-08	09:00:00	10:00:00	22.1	NA	NA	NA	NA	58	N	OCEANMUS
1	H	01.H	2019-07-08	09:00:00	10:00:00	21.6	NA	NA	NA	NA	58	N	OCEANMUS
1	I	01.I	2019-07-08	09:00:00	10:00:00	21.7	NA	NA	NA	0	58	N	OCEANMUS
1	J	01.J	2019-07-08	09:00:00	10:00:00	22.2	NA	NA	NA	NA	58	N	DRESS
1	K	01.K	2019-07-08	09:00:00	10:00:00	22.1	NA	NA	NA	NA	58	N	DRESS
1	L	01.L	2019-07-08	09:00:00	10:00:00	21.5	NA	NA	NA	NA	58	N	DRESS
1	M	01.M	2019-07-08	09:00:00	10:00:00	21.5	NA	NA	NA	0	58	N	DRESS
1	N	01.N	2019-07-08	09:00:00	10:00:00	22.3	NA	NA	NA	NA	58	N	DRESS
1	O	01.O	2019-07-08	09:00:00	10:00:00	21.9	NA	NA	NA	NA	58	N	SHRIMP
1	P	01.P	2019-07-08	09:00:00	10:00:00	21.5	NA	NA	NA	NA	58	N	SHRIMP
1	Q	01.Q	2019-07-08	09:00:00	10:00:00	21.4	NA	NA	NA	0	58	N	SHRIMP
1	R	01.R	2019-07-08	09:00:00	10:00:00	21.3	NA	NA	NA	NA	58	N	SHRIMP
1	S	01.S	2019-07-08	09:00:00	10:00:00	22.3	NA	NA	NA	NA	58	N	SHRIMP
1	T	01.T	2019-07-08	09:00:00	10:00:00	23.1	NA	NA	NA	0	58	N	BLOODW
1	U	01.U	2019-07-08	09:00:00	10:00:00	22.8	NA	NA	NA	NA	58	N	BLOODW
1	A	01.A	2019-07-09	10:00:00	11:00:00	22.2	NA	NA	NA	NA	60	N	SHRIMP
1	B	01.B	2019-07-09	10:00:00	11:00:00	21.8	NA	NA	NA	NA	60	N	BLOODW
1	C	01.C	2019-07-09	10:00:00	11:00:00	22	NA	NA	NA	NA	60	N	BLOODW
1	D	01.D	2019-07-09	10:00:00	11:00:00	21.3	NA	NA	NA	NA	60	N	BLOODW
1	E	01.E	2019-07-09	10:00:00	11:00:00	21.8	NA	NA	NA	0	60	N	OCEANMUS
1	F	01.F	2019-07-09	10:00:00	11:00:00	21.6	NA	NA	NA	NA	60	N	OCEANMUS
1	G	01.G	2019-07-09	10:00:00	11:00:00	21.7	NA	NA	NA	NA	60	N	OCEANMUS
1	H	01.H	2019-07-09	10:00:00	11:00:00	21.2	NA	NA	NA	NA	60	N	OCEANMUS
1	I	01.I	2019-07-09	10:00:00	11:00:00	21.2	NA	NA	NA	NA	60	N	OCEANMUS
1	J	01.J	2019-07-09	10:00:00	11:00:00	21.9	NA	NA	NA	NA	60	N	DRESS
1	K	01.K	2019-07-09	10:00:00	11:00:00	21.9	NA	NA	NA	NA	60	N	DRESS
1	L	01.L	2019-07-09	10:00:00	11:00:00	21.2	NA	NA	NA	NA	60	N	DRESS
1	M	01.M	2019-07-09	10:00:00	11:00:00	21.1	NA	NA	NA	NA	60	N	DRESS
1	N	01.N	2019-07-09	10:00:00	11:00:00	21.9	NA	NA	NA	0	60	N	DRESS
1	O	01.O	2019-07-09	10:00:00	11:00:00	21.7	NA	NA	NA	NA	60	N	SHRIMP
1	P	01.P	2019-07-09	10:00:00	11:00:00	21.2	NA	NA	NA	NA	60	N	SHRIMP
1	Q	01.Q	2019-07-09	10:00:00	11:00:00	21.1	NA	NA	NA	NA	60	N	SHRIMP
1	R	01.R	2019-07-09	10:00:00	11:00:00	21.1	NA	NA	NA	0	60	N	SHRIMP
1	S	01.S	2019-07-09	10:00:00	11:00:00	22	NA	NA	NA	NA	60	N	SHRIMP
1	T	01.T	2019-07-09	10:00:00	11:00:00	22.9	NA	NA	NA	NA	60	N	BLOODW
1	U	01.U	2019-07-09	10:00:00	11:00:00	22.6	NA	NA	NA	0	60	N	BLOODW
1	A	01.A	2019-07-10	17:00:00	18:00:00	22.7	NA	NA	NA	0	59	N	SHRIMP
1	C	01.C	2019-07-10	17:00:00	18:00:00	22.6	NA	NA	NA	0	59	N	BLOODW
1	D	01.D	2019-07-10	17:00:00	18:00:00	22	NA	NA	NA	NA	59	N	BLOODW
1	E	01.E	2019-07-10	17:00:00	18:00:00	22.6	NA	NA	NA	NA	59	N	OCEANMUS
1	F	01.F	2019-07-10	17:00:00	18:00:00	22.4	NA	NA	NA	0	59	N	OCEANMUS
1	H	01.H	2019-07-10	17:00:00	18:00:00	21.9	NA	NA	NA	NA	59	N	OCEANMUS
1	I	01.I	2019-07-10	17:00:00	18:00:00	22	NA	NA	NA	NA	59	N	OCEANMUS
1	J	01.J	2019-07-10	17:00:00	18:00:00	22.7	NA	NA	NA	0	59	N	DRESS
1	K	01.K	2019-07-10	17:00:00	18:00:00	22.7	NA	NA	NA	NA	59	N	DRESS
1	M	01.M	2019-07-10	17:00:00	18:00:00	22	NA	NA	NA	NA	59	N	DRESS
1	N	01.N	2019-07-10	17:00:00	18:00:00	22.7	NA	NA	NA	NA	59	N	DRESS
1	O	01.O	2019-07-10	17:00:00	18:00:00	22.6	NA	NA	NA	NA	59	N	SHRIMP
1	P	01.P	2019-07-10	17:00:00	18:00:00	22.1	NA	NA	NA	NA	59	N	SHRIMP
1	Q	01.Q	2019-07-10	17:00:00	18:00:00	21.9	NA	NA	NA	NA	59	N	SHRIMP
1	S	01.S	2019-07-10	17:00:00	18:00:00	22.7	NA	NA	NA	NA	59	N	SHRIMP
1	T	01.T	2019-07-10	17:00:00	18:00:00	23.4	NA	NA	NA	NA	59	N	BLOODW
1	U	01.U	2019-07-10	17:00:00	18:00:00	23.3	NA	NA	NA	NA	59	N	BLOODW
1	A	01.A	2019-07-11	10:30:00	11:30:00	22.7	NA	NA	NA	NA	65	N	SHRIMP
1	C	01.C	2019-07-11	10:30:00	11:30:00	22.6	NA	NA	NA	NA	65	N	BLOODW
1	D	01.D	2019-07-11	10:30:00	11:30:00	22.1	NA	NA	NA	0	65	N	BLOODW
1	E	01.E	2019-07-11	10:30:00	11:30:00	22.5	NA	NA	NA	NA	65	N	OCEANMUS
1	F	01.F	2019-07-11	10:30:00	11:30:00	22.3	NA	NA	NA	NA	65	N	OCEANMUS
1	H	01.H	2019-07-11	10:30:00	11:30:00	22	NA	NA	NA	0	65	N	OCEANMUS
1	I	01.I	2019-07-11	10:30:00	11:30:00	22.1	NA	NA	NA	NA	65	N	OCEANMUS
1	J	01.J	2019-07-11	10:30:00	11:30:00	22.6	NA	NA	NA	NA	65	N	DRESS
1	K	01.K	2019-07-11	10:30:00	11:30:00	22.5	NA	NA	NA	0	65	N	DRESS
1	M	01.M	2019-07-11	10:30:00	11:30:00	22.1	NA	NA	NA	NA	65	N	DRESS
1	N	01.N	2019-07-11	10:30:00	11:30:00	22.6	NA	NA	NA	NA	65	N	DRESS
1	O	01.O	2019-07-11	10:30:00	11:30:00	22.4	NA	NA	NA	NA	65	N	SHRIMP
1	P	01.P	2019-07-11	10:30:00	11:30:00	22.1	NA	NA	NA	NA	65	N	SHRIMP
1	Q	01.Q	2019-07-11	10:30:00	11:30:00	22.1	NA	NA	NA	NA	65	N	SHRIMP
1	S	01.S	2019-07-11	10:30:00	11:30:00	22.7	NA	NA	NA	0	65	N	SHRIMP
1	T	01.T	2019-07-11	10:30:00	11:30:00	23.2	NA	NA	NA	NA	65	N	BLOODW
1	U	01.U	2019-07-11	10:30:00	11:30:00	23	NA	NA	NA	NA	65	N	BLOODW
1	A	01.A	2019-07-16	17:00:00	18:00:00	22.6	NA	NA	NA	NA	64	N	SHRIMP
1	C	01.C	2019-07-16	17:00:00	18:00:00	22.5	NA	NA	NA	NA	64	N	BLOODW
1	D	01.D	2019-07-16	17:00:00	18:00:00	22	NA	NA	NA	NA	64	N	BLOODW
1	E	01.E	2019-07-16	17:00:00	18:00:00	22.5	NA	NA	NA	NA	64	N	OCEANMUS
1	F	01.F	2019-07-16	17:00:00	18:00:00	22.4	NA	NA	NA	NA	64	N	OCEANMUS
1	H	01.H	2019-07-16	17:00:00	18:00:00	21.9	NA	NA	NA	NA	64	N	OCEANMUS
1	I	01.I	2019-07-16	17:00:00	18:00:00	21.9	NA	NA	NA	NA	64	N	OCEANMUS
1	J	01.J	2019-07-16	17:00:00	18:00:00	22.5	NA	NA	NA	NA	64	N	DRESS
1	K	01.K	2019-07-16	17:00:00	18:00:00	22.7	NA	NA	NA	NA	64	N	DRESS
1	M	01.M	2019-07-16	17:00:00	18:00:00	22.1	NA	NA	NA	NA	64	N	DRESS
1	N	01.N	2019-07-16	17:00:00	18:00:00	22.6	NA	NA	NA	NA	64	N	DRESS
1	O	01.O	2019-07-16	17:00:00	18:00:00	22.6	NA	NA	NA	NA	64	N	SHRIMP
1	P	01.P	2019-07-16	17:00:00	18:00:00	22	NA	NA	NA	NA	64	N	SHRIMP
1	Q	01.Q	2019-07-16	17:00:00	18:00:00	21.9	NA	NA	NA	NA	64	N	SHRIMP
1	S	01.S	2019-07-16	17:00:00	18:00:00	22.6	NA	NA	NA	NA	64	N	SHRIMP
1	T	01.T	2019-07-16	17:00:00	18:00:00	23.2	NA	NA	NA	NA	64	N	BLOODW
1	U	01.U	2019-07-16	17:00:00	18:00:00	23.2	NA	NA	NA	NA	64	N	BLOODW
1	A	01.A	2019-07-17	09:30:00	10:30:00	22.7	NA	NA	NA	NA	68	N	SHRIMP
1	C	01.C	2019-07-17	09:30:00	10:30:00	22.6	NA	NA	NA	NA	68	N	BLOODW
1	D	01.D	2019-07-17	09:30:00	10:30:00	22.1	NA	NA	NA	NA	68	N	BLOODW
1	E	01.E	2019-07-17	09:30:00	10:30:00	22.5	NA	NA	NA	NA	68	N	OCEANMUS
1	F	01.F	2019-07-17	09:30:00	10:30:00	22.4	NA	NA	NA	NA	68	N	OCEANMUS
1	H	01.H	2019-07-17	09:30:00	10:30:00	22.1	NA	NA	NA	NA	68	N	OCEANMUS
1	I	01.I	2019-07-17	09:30:00	10:30:00	22.1	NA	NA	NA	NA	68	N	OCEANMUS
1	J	01.J	2019-07-17	09:30:00	10:30:00	22.6	NA	NA	NA	NA	68	N	DRESS
1	K	01.K	2019-07-17	09:30:00	10:30:00	22.5	NA	NA	NA	NA	68	N	DRESS
1	M	01.M	2019-07-17	09:30:00	10:30:00	22.1	NA	NA	NA	NA	68	N	DRESS
1	N	01.N	2019-07-17	09:30:00	10:30:00	22.6	NA	NA	NA	NA	68	N	DRESS
1	O	01.O	2019-07-17	09:30:00	10:30:00	22.5	NA	NA	NA	NA	68	N	SHRIMP
1	P	01.P	2019-07-17	09:30:00	10:30:00	22.1	NA	NA	NA	NA	68	N	SHRIMP
1	Q	01.Q	2019-07-17	09:30:00	10:30:00	22.1	NA	NA	NA	NA	68	N	SHRIMP
1	S	01.S	2019-07-17	09:30:00	10:30:00	22.6	NA	NA	NA	NA	68	N	SHRIMP
1	T	01.T	2019-07-17	09:30:00	10:30:00	23.1	NA	NA	NA	NA	68	N	BLOODW
1	U	01.U	2019-07-17	09:30:00	10:30:00	23	NA	NA	NA	NA	68	N	BLOODW
1	A	01.A	2019-07-18	14:00:00	15:00:00	22.7	NA	NA	NA	NA	65	N	SHRIMP
1	C	01.C	2019-07-18	14:00:00	15:00:00	22.6	NA	NA	NA	NA	65	N	BLOODW
1	D	01.D	2019-07-18	14:00:00	15:00:00	22	NA	NA	NA	NA	65	N	BLOODW
1	E	01.E	2019-07-18	14:00:00	15:00:00	22.6	NA	NA	NA	NA	65	N	OCEANMUS
1	F	01.F	2019-07-18	14:00:00	15:00:00	22.4	NA	NA	NA	NA	65	N	OCEANMUS
1	H	01.H	2019-07-18	14:00:00	15:00:00	22.1	NA	NA	NA	NA	65	N	OCEANMUS
1	I	01.I	2019-07-18	14:00:00	15:00:00	22.1	NA	NA	NA	NA	65	N	OCEANMUS
1	J	01.J	2019-07-18	14:00:00	15:00:00	22.7	NA	NA	NA	NA	65	N	DRESS
1	K	01.K	2019-07-18	14:00:00	15:00:00	22.7	NA	NA	NA	NA	65	N	DRESS
1	M	01.M	2019-07-18	14:00:00	15:00:00	22.2	NA	NA	NA	NA	65	N	DRESS
1	N	01.N	2019-07-18	14:00:00	15:00:00	22.7	NA	NA	NA	NA	65	N	DRESS
1	O	01.O	2019-07-18	14:00:00	15:00:00	22.6	NA	NA	NA	NA	65	N	SHRIMP
1	P	01.P	2019-07-18	14:00:00	15:00:00	22.2	NA	NA	NA	NA	65	N	SHRIMP
1	Q	01.Q	2019-07-18	14:00:00	15:00:00	22.1	NA	NA	NA	NA	65	N	SHRIMP
1	S	01.S	2019-07-18	14:00:00	15:00:00	22.7	NA	NA	NA	NA	65	N	SHRIMP
1	T	01.T	2019-07-18	14:00:00	15:00:00	23.2	NA	NA	NA	NA	65	N	BLOODW
1	U	01.U	2019-07-18	14:00:00	15:00:00	23.1	NA	NA	NA	NA	65	N	BLOODW
1	A	01.A	2019-07-19	16:00:00	17:00:00	23.1	NA	NA	NA	NA	66	N	SHRIMP
1	C	01.C	2019-07-19	16:00:00	17:00:00	23	NA	NA	NA	NA	66	N	BLOODW
1	D	01.D	2019-07-19	16:00:00	17:00:00	22.6	NA	NA	NA	NA	66	N	BLOODW
1	E	01.E	2019-07-19	16:00:00	17:00:00	23.1	NA	NA	NA	NA	66	N	OCEANMUS
1	F	01.F	2019-07-19	16:00:00	17:00:00	22.9	NA	NA	NA	NA	66	N	OCEANMUS
1	J	01.J	2019-07-19	16:00:00	17:00:00	23.2	NA	NA	NA	NA	66	N	DRESS
1	K	01.K	2019-07-19	16:00:00	17:00:00	23.2	NA	NA	NA	NA	66	N	DRESS
1	N	01.N	2019-07-19	16:00:00	17:00:00	23.2	NA	NA	NA	NA	66	N	DRESS
1	O	01.O	2019-07-19	16:00:00	17:00:00	23.2	NA	NA	NA	NA	66	N	SHRIMP
1	P	01.P	2019-07-19	16:00:00	17:00:00	22.7	NA	NA	NA	NA	66	N	SHRIMP
1	Q	01.Q	2019-07-19	16:00:00	17:00:00	22.6	NA	NA	NA	NA	66	N	SHRIMP
1	S	01.S	2019-07-19	16:00:00	17:00:00	23.2	NA	NA	NA	NA	66	N	SHRIMP
1	T	01.T	2019-07-19	16:00:00	17:00:00	23.6	NA	NA	NA	NA	66	N	BLOODW
1	U	01.U	2019-07-19	16:00:00	17:00:00	23.6	NA	NA	NA	NA	66	N	BLOODW
1	A	01.A	2019-07-22	11:30:00	12:30:00	22.8	NA	NA	NA	NA	66	N	SHRIMP
1	C	01.C	2019-07-22	11:30:00	12:30:00	22.6	NA	NA	NA	NA	66	N	BLOODW
1	D	01.D	2019-07-22	11:30:00	12:30:00	22.1	NA	NA	NA	NA	66	N	BLOODW
1	E	01.E	2019-07-22	11:30:00	12:30:00	22.4	NA	NA	NA	NA	66	N	OCEANMUS
1	F	01.F	2019-07-22	11:30:00	12:30:00	22.1	NA	NA	NA	NA	66	N	OCEANMUS
1	J	01.J	2019-07-22	11:30:00	12:30:00	22.5	NA	NA	NA	NA	66	N	DRESS
1	K	01.K	2019-07-22	11:30:00	12:30:00	22.4	NA	NA	NA	NA	66	N	DRESS
1	N	01.N	2019-07-22	11:30:00	12:30:00	22.6	NA	NA	NA	NA	66	N	DRESS
1	O	01.O	2019-07-22	11:30:00	12:30:00	22.3	NA	NA	NA	NA	66	N	SHRIMP
1	P	01.P	2019-07-22	11:30:00	12:30:00	22	NA	NA	NA	NA	66	N	SHRIMP
1	Q	01.Q	2019-07-22	11:30:00	12:30:00	22.1	NA	NA	NA	NA	66	N	SHRIMP
1	S	01.S	2019-07-22	11:30:00	12:30:00	22.7	NA	NA	NA	NA	66	N	SHRIMP
1	T	01.T	2019-07-22	11:30:00	12:30:00	23.2	NA	NA	NA	NA	66	N	BLOODW
1	U	01.U	2019-07-22	11:30:00	12:30:00	23	NA	NA	NA	NA	66	N	BLOODW
1	A	01.A	2019-07-24	15:30:00	16:30:00	22.6	NA	NA	NA	NA	59	N	SHRIMP
1	C	01.C	2019-07-24	15:30:00	16:30:00	22.4	NA	NA	NA	NA	59	N	BLOODW
1	D	01.D	2019-07-24	15:30:00	16:30:00	21.8	NA	NA	NA	NA	59	N	BLOODW
1	E	01.E	2019-07-24	15:30:00	16:30:00	22.3	NA	NA	NA	NA	59	N	OCEANMUS
1	F	01.F	2019-07-24	15:30:00	16:30:00	22.1	NA	NA	NA	NA	59	N	OCEANMUS
1	J	01.J	2019-07-24	15:30:00	16:30:00	22.4	NA	NA	NA	NA	59	N	DRESS
1	K	01.K	2019-07-24	15:30:00	16:30:00	22.4	NA	NA	NA	NA	59	N	DRESS
1	N	01.N	2019-07-24	15:30:00	16:30:00	22.5	NA	NA	NA	NA	59	N	DRESS
1	O	01.O	2019-07-24	15:30:00	16:30:00	22.2	NA	NA	NA	NA	59	N	SHRIMP
1	P	01.P	2019-07-24	15:30:00	16:30:00	21.9	NA	NA	NA	NA	59	N	SHRIMP
1	Q	01.Q	2019-07-24	15:30:00	16:30:00	21.8	NA	NA	NA	NA	59	N	SHRIMP
1	S	01.S	2019-07-24	15:30:00	16:30:00	22.5	NA	NA	NA	NA	59	N	SHRIMP
1	T	01.T	2019-07-24	15:30:00	16:30:00	23.1	NA	NA	NA	NA	59	N	BLOODW
1	U	01.U	2019-07-24	15:30:00	16:30:00	23	NA	NA	NA	NA	59	N	BLOODW
1	A	01.A	2019-07-25	14:30:00	15:30:00	22.6	NA	NA	NA	NA	54	N	SHRIMP
1	C	01.C	2019-07-25	14:30:00	15:30:00	22.5	NA	NA	NA	NA	54	N	BLOODW
1	D	01.D	2019-07-25	14:30:00	15:30:00	21.9	NA	NA	NA	NA	54	N	BLOODW
1	E	01.E	2019-07-25	14:30:00	15:30:00	22.4	NA	NA	NA	NA	54	N	OCEANMUS
1	F	01.F	2019-07-25	14:30:00	15:30:00	22.1	NA	NA	NA	NA	54	N	OCEANMUS
1	J	01.J	2019-07-25	14:30:00	15:30:00	22.5	NA	NA	NA	NA	54	N	DRESS
1	K	01.K	2019-07-25	14:30:00	15:30:00	22.4	NA	NA	NA	NA	54	N	DRESS
1	N	01.N	2019-07-25	14:30:00	15:30:00	22.5	NA	NA	NA	NA	54	N	DRESS
1	O	01.O	2019-07-25	14:30:00	15:30:00	22.3	NA	NA	NA	NA	54	N	SHRIMP
1	P	01.P	2019-07-25	14:30:00	15:30:00	22.5	NA	NA	NA	NA	54	N	SHRIMP
1	Q	01.Q	2019-07-25	14:30:00	15:30:00	21.8	NA	NA	NA	NA	54	N	SHRIMP
1	S	01.S	2019-07-25	14:30:00	15:30:00	22.6	NA	NA	NA	NA	54	N	SHRIMP
1	T	01.T	2019-07-25	14:30:00	15:30:00	23.2	NA	NA	NA	NA	54	N	BLOODW
1	U	01.U	2019-07-25	14:30:00	15:30:00	23	NA	NA	NA	NA	54	N	BLOODW

## Sheet: SITE_LOCATIONS
SITE_NAME	SITE_DESCRIPTION	LATITUDE	LONGITUDE	SITE_CODE	COUNT
Shackelton Boat Launch	Inlets by Shackleton boat launch	43.1738	-75.9308	1
Cormorant guts	Animals recovered from a cormorant	NA	NA	2
I-81 overpass	Under the I-81 overpass at outflow	43.2344	-76.129	3
Dutchman Island	West side of Dutchman Island	43.1704	-75.9232	4
Chapman Park	Next to pier at Chapman Park	43.1566	-75.8907	5
Briggs Bay	Brigs bay between boat launch and private residences	43.1618	-75.9254	6
Cleveland	Nighttime electrofishing	43.2317	-75.8802	7
Bushnell Point	Trawling	43.1628	-75.8396	8	6
Buoy 125	Trawling	43.2149	-75.9687	9	2
Delmarter Bay	Trawling	43.1599	-75.9065	10	5
Shackelton Pt Deep	Trawling	43.1867	-75.929	11	12
Swimming area	Seining of near shore by swimming area and kayaks	43.1728	-75.9303	12
Damon's Point	Seining	43.1818	-75.9568	13
East Dutchman	Seining	43.17	-75.9231	14
Undisclosed Trawl Site	Mix Trawling Sites	NA	NA	15
